# Supplementary material for: Circulating microRNA in patients with popliteal and multiple artery aneurysms
Source: JVS Vasc Sci. 2021 May 15;2:129–35. doi: 10.1016/j.jvssci.2021.04.003 (PMC8489194; doi:10.1016/j.jvssci.2021.04.003)
Supplement: Supplementary Table IV [file mmc4.xlsx]

## Sheet: Sheet1
Supplementary table IV. Gene targets of miRs reported in figure 1, identified by miRwalk with a propability of at least 0.95.
miR-23a-3p	miR-24-3p	miR-26a-5p	miR-33a-5p	miR-93-5p	miR-103a-3p	miR-125a-5p	miR-145-5p	miR-152-3p	miR-192-5p	miR-215-5p	miR-221-3p	miR-326	miR-451a
AAK1	A1CF	AAGAB	A2M	A1CF	AAK1	AAK1	A1BG	A4GNT	ABCC1	ABCA9	A2ML1	A1CF	AASS
ABCA5	AAGAB	ABCC10	AAK1	AADAT	AASDH	AARS2	A1CF	AAK1	ABLIM1	ABCG2	AADACL3	A4GALT	ABCB11
ABCC1	AAK1	ABHD2	ABAT	AAK1	AATF	AASS	A4GALT	AASS	ACOT11	ABHD2	AAK1	AAK1	ABHD2
ABCG1	AAMP	ABLIM3	ABCA5	AARD	AATK	ABCB9	AAGAB	ABCB8	ACOT9	ABLIM1	ABCA2	AAMP	ACAD8
ABCG2	AARD	ACO1	ABCB11	AARS2	ABAT	ABCC4	AARD	ABCC5	ACSS1	AGO1	ABCA9	AARD	ACSBG1
ABHD5	ABCB5	ACOX1	ABCB5	ABCA9	ABCA12	ABCF3	AATK	ABCG1	ACVR2A	AGO3	ABCC1	AASS	ADAM23
ABI1	ABCB9	ACSM2A	ABCB9	ABCB5	ABCA5	ABCG1	ABCA5	ABHD13	ADAMTSL1	AKR1D1	ABCD3	ABAT	ADSL
ABI3BP	ABCC11	ACVR2B	ABCC1	ABCB7	ABCB7	ABHD12	ABCB11	ABHD14B	ADK	ANK3	ABHD2	ABCA9	AFF2
ABL2	ABCC4	ADA2	ABCC5	ABCD2	ABCB9	ABHD6	ABCB5	ABHD17C	AGAP2	ANKRD7	ABI2	ABCC1	AGO1
ABLIM3	ABCC5	ADAM10	ABCE1	ABCD3	ABCC1	ABI3	ABCC11	ABHD2	AGO1	APLN	ABL2	ABCC12	AKAP13
ACACB	ABCG2	ADAMTS12	ABCF2	ABHD11	ABCC3	ABL1	ABCC3	ABI1	AGO2	ARID4B	ABLIM1	ABCC4	AMIGO1
ACBD5	ABHD10	ADAMTS4	ABCG1	ABHD15	ABCG1	ABL2	ABCC5	ABI3	AGO4	ASXL2	ABO	ABCC5	AMMECR1
ACOT9	ABHD12	ADGRF4	ABHD1	ABHD18	ABCG5	ABRACL	ABCD3	ABL1	AGPAT3	ATF7	ABR	ABCF3	ANAPC16
ACSL1	ABHD13	AGAP2	ABHD10	ABHD2	ABCG8	ABRAXAS2	ABCG8	ABO	AK7	ATP6V1C1	ABRAXAS1	ABCG1	ANGEL1
ACSL6	ABHD2	AGO1	ABHD12	ABHD6	ABHD4	ABTB1	ABHD2	ACER2	ALG6	B3GALNT1	ACAD10	ABCG4	ANKFY1
ACSS1	ABHD4	AGPS	ABHD2	ABI2	ABI2	ACAD10	ABHD4	ACSBG1	ANAPC16	BARD1	ACAD8	ABCG8	ANKS1B
ACTR3	ABI3	AIDA	ABHD4	ABL2	ABL2	ACAD8	ABI1	ACSM2B	ANTXR2	BCL2L11	ACOT13	ABHD11	ANTXR2
ADAM19	ABLIM1	ALDH2	ABHD8	ABLIM1	ABLIM1	ACADSB	ABI3BP	ACSS3	AP1AR	BCL2L13	ACOT7	ABHD3	AP5B1
ADAMTS5	ABLIM2	ALDH3A2	ABL1	ABLIM3	ACAP3	ACE2	ABL2	ACVR1C	AP3M2	CA5B	ACSL1	ABHD8	APOBEC3A
ADAMTS9	ABLIM3	ALKBH1	ABRACL	ABRAXAS1	ACP3	ACER2	ABLIM3	ADAM22	APAF1	CBX5	ACSL6	ABI1	ARHGAP26
ADAP2	ABR	AMACR	ABRAXAS1	ACAD9	ACSL3	ACER3	ABR	ADAMTS9	APCDD1	CCDC150	ACSS1	ABL1	ARHGAP44
ADAT1	ACAD9	AMFR	ACACA	ACER3	ACSL5	ACHE	ABRACL	ADCY2	APLN	CCDC97	ACVR1B	ABL2	ARHGEF37
ADD2	ACBD4	AMMECR1	ACAD8	ACKR4	ACTR2	ACOT13	ABTB2	ADIPOQ	APOL6	CCR1	ADAM19	ABLIM1	ARL6
ADGRL3	ACER3	AMMECR1L	ACADS	ACOT11	ACTR8	ACRV1	ACAD10	ADIPOR2	APPL1	CD2BP2	ADAM22	ABLIM3	ARPIN
ADRA2B	ACOT7	AMOTL2	ACADSB	ACOT12	ACVR1C	ACSM2A	ACAD11	ADNP2	ARF3	CDC6	ADAM23	ABO	ARX
AFF2	ACOX1	ANGEL1	ACAP3	ACOT9	ACVR2A	ACTR2	ACBD7	ADO	ARG2	CFAP65	ADAMTS17	ABRAXAS2	ATP5MC3
AGBL3	ACP6	ANKRD22	ACBD5	ACSL5	ACYP2	ACTR3	ACER2	ADORA3	ARHGAP1	CINP	ADAMTS4	ABTB1	ATP5PB
AGBL4	ACSL1	ANKRD23	ACIN1	ACSL6	ADA2	ACTRT3	ACO1	AGBL2	ARHGAP18	CMC1	ADAMTS6	ACACA	ATXN3
AGO3	ACSL5	ANO5	ACOT11	ACTR3	ADAM28	ACVR2B	ACOT9	AGO1	ARHGAP29	CNBP	ADAR	ACAD8	AVPR1B
AHCYL1	ACTR3	ANP32A	ACOT13	ACVR2A	ADAMTS12	ACVRL1	ACOX1	AGPAT1	ARHGEF3	CNR1	ADCY6	ACAT1	B3GALT5
AIG1	ACTR8	ANTXR2	ACOT9	ACVR2B	ADAMTSL1	ADAL	ACP2	AGPS	ARIH1	COA4	ADD3	ACAT2	BDNF
AK4	ACVR1	ANXA13	ACOX1	ACVRL1	ADAMTSL3	ADAM12	ACTN2	AHCYL1	ARNT2	CS	ADGRF1	ACBD4	BMP10
AKAP5	ACVR1B	AP1M1	ACP1	ADAM17	ADAT1	ADAMTS12	ACTR2	AHCYL2	ASTN2	CSNK1A1	ADGRG5	ACBD5	BMPR1A
AKR1D1	ACVR2B	APH1B	ACP2	ADAM7	ADAT2	ADAMTS4	ACTR8	AHI1	ASXL2	CTIF	ADGRG6	ACER3	BRI3BP
AKT3	ACVRL1	APTX	ACRV1	ADAMTS12	ADCY5	ADAT2	ACVR1	AJUBA	ATF3	CTTNBP2NL	ADGRL2	ACIN1	BRMS1L
ALDH3B2	ADA	AQR	ACSL1	ADAMTS4	ADGRE2	ADCK1	ACVR2A	AK1	ATP6V0A2	CYP19A1	ADH1B	ACO1	BTAF1
ALDH6A1	ADA2	ARHGEF12	ACSL6	ADAT1	ADGRE5	ADCK2	ACVRL1	AK3	ATP7B	DBT	AEN	ACOT11	BTN3A2
ALPK3	ADAL	ARL17B	ACSS2	ADCY1	ADGRF5	ADCY3	ADAL	AK4	B3GALNT1	DCAF11	AFF2	ACOT13	C10orf67
ALS2CL	ADAM11	ARL5A	ACTL10	ADCYAP1	ADGRG1	ADD2	ADAM10	AK9	B4GALNT2	DDR2	AFF3	ACOT9	C11orf1
AMER2	ADAM12	ARL6IP1	ACTR1A	ADD2	ADGRG3	ADGRF1	ADAM11	AKT2	B9D1	DEFB132	AFG1L	ACOX1	C12orf65
AMFR	ADAM23	ARNT	ACTR2	ADGRE2	ADI1	ADGRF2	ADAM12	ALG14	BARD1	DLC1	AGAP1	ACP1	C1orf50
AMIGO3	ADAMTS14	ARNTL2	ACTR8	ADGRF2	ADNP	ADGRG6	ADAM2	ALG9	BCL2L11	DLG2	AGBL3	ACP3	C1orf56
AMMECR1L	ADAMTS18	ARPC5	ACVRL1	ADGRG2	ADO	ADH5	ADAM28	AMER1	BEST3	DMBX1	AGER	ACP6	C22orf39
AMOTL2	ADAMTS5	ARPP21	ADAM10	ADGRG6	AFF2	ADNP2	ADAM7	AMER2	BGN	DPH6	AGMO	ACSBG1	C5orf24
AMPH	ADAMTSL3	ASB13	ADAM19	ADH1B	AFF4	ADRA2C	ADAMTS12	ANKRD33B	BHLHE22	DTWD1	AGO1	ACSL5	CABP4
ANKIB1	ADAMTSL5	ASPH	ADAM28	ADHFE1	AGAP3	ADRB3	ADAMTS2	ANTXR1	BLZF1	EFR3A	AGO2	ACTG2	CALHM5
ANKRD10	ADAR	ASRGL1	ADAM33	AEN	AGFG1	AGAP2	ADCK1	APBB1	BNC2	EIF4EBP2	AGO3	ACTR2	CASR
ANKRD13B	ADARB1	ASTN2	ADAM8	AFF2	AGFG2	AGFG2	ADCY2	APBB2	BOLL	ELF5	AGPAT3	ACTR8	CATSPER2
ANKRD23	ADAT2	ATL3	ADAMDEC1	AGAP1	AGO1	AGGF1	ADCYAP1R1	APCDD1L	BORCS5	ELK4	AIFM2	ACVR1B	CAV1
ANKRD29	ADCY1	ATP6AP1	ADAMTS2	AGK	AGO4	AGO1	ADD2	ARF6	BRIP1	ELOVL6	AK2	ADAM10	CBL
ANKRD46	ADD2	ATP6V1C1	ADAP1	AGO2	AGPAT3	AGPS	ADD3	ARHGAP10	BSDC1	EPN1	AK4	ADAM22	CCDC134
ANKRD60	ADGRF1	ATP6V1D	ADAP2	AGO3	AGTR1	AGXT2	ADGRF2	ARHGAP21	BTRC	ERMP1	AK9	ADAMTS1	CCDC152
ANKS6	ADGRF2	ATP6V1G2	ADARB1	AGPAT5	AGTR2	AICDA	ADGRG1	ARHGEF12	C19orf47	ETFA	AKAP5	ADAMTS15	CCL5
ANO3	ADGRL3	ATP8A2	ADAT2	AGPS	AHR	AIF1L	ADGRL2	ARHGEF16	CABLES1	EXTL2	AKIRIN1	ADAMTS2	CCNT1
ANTXR1	ADI1	ATXN1L	ADCK1	AIG1	AICDA	AJUBA	ADH1B	ARHGEF17	CABYR	FAM169A	AKT1	ADAMTS20	CCR1
ANXA11	ADIG	ATXN7L3	ADCY10	AK1	AIDA	AK2	ADIG	ARHGEF9	CBLN2	FBXO3	AKT3	ADARB1	CD274
AP1S3	ADO	AVL9	ADCYAP1	AK2	AIRE	AK9	ADIPOQ	ARL17B	CCDC103	FGF13	ALDH1A3	ADCY10	CD8B
AP4M1	ADORA3	AZGP1	ADD2	AK3	AKAIN1	AKAIN1	ADO	ARL2BP	CCDC141	FGF14	ALDH1L2	ADCY5	CD8B2
AP5S1	ADTRP	AZIN2	ADGRA2	AK4	AKAP5	AKAP11	ADPRM	ARL5A	CCDC144A	FUT10	ALG11	ADCYAP1R1	CDC42
APH1B	AFAP1	B3GALNT1	ADGRE1	AK5	AKIRIN1	AKIRIN2	ADPRS	ARMC8	CCDC150	FUT9	ALG14	ADGRD1	CDH12
APLNR	AFF2	B3GALNT2	ADGRE3	AKR1C1	AKNA	AKR1C1	ADRA2B	ARMS2	CCDC97	GALNT16	ALG6	ADGRF1	CDH7
APOL4	AFG1L	BACE1	ADGRF1	ALDH1L1	ALDH1A2	AKR1C2	ADSL	ARMT1	CCNJL	GATA6	ALKBH3	ADGRF2	CELF2
APOL6	AGBL3	BBS2	ADGRG2	ALDH1L2	ALDH7A1	AKT2	AFDN	ARPP21	CCNT1	GGCX	ALOX5	ADGRL2	CEP250
APTX	AGER	BCAP29	ADGRG3	ALDH2	ALG1	AKTIP	AFF2	ARRDC3	CCPG1	GJB2	ALS2CL	ADGRL3	CEP57L1
AQP2	AGFG1	BPNT2	ADGRL1	ALDH3B2	ALG11	ALAD	AFG1L	ASB4	CCR1	GOLGB1	AMACR	ADH6	CGNL1
AQP4	AGFG2	BRD3	ADGRL3	ALDH7A1	ALG14	ALDH7A1	AGAP2	ASB6	CDC6	GPR135	AMBRA1	ADNP	CHIC2
ARFGEF2	AGMAT	BSDC1	ADH1B	ALG14	ALG9	ALG9	AGGF1	ASB7	CDH8	GPR22	AMER1	ADORA2A	CHRNB3
ARFGEF3	AGO1	BTBD9	ADH5	ALG9	ALS2CL	ALKBH8	AGO1	ASPH	CDKL5	GRIA1	AMIGO1	ADRB1	CHST12
ARFRP1	AGO2	BTD	ADIPOQ	ALPK1	ALX4	ALS2	AGPAT1	ATF3	CEP250	GTDC1	AMOTL1	AFAP1	CKAP2L
ARHGAP27	AGPAT1	BTG2	ADIPOR2	AMER2	AMER3	ALS2CL	AGPAT3	ATF7	CFAP54	IMPG1	AMZ1	AFF1	CLDN16
ARHGAP32	AGPAT3	C19orf47	ADIRF	AMIGO1	AMFR	AMACR	AGPAT4	ATG7	CFAP92	INO80D	ANAPC11	AFG1L	CLPB
ARHGAP9	AGPS	C1QL4	ADM2	AMOTL2	ANAPC13	AMBN	AIFM2	ATP10B	CFL2	INPP5F	ANGEL1	AGBL3	CLVS2
ARHGEF2	AGXT2	C1RL	ADRA1A	AMT	ANAPC7	AMOT	AIG1	ATP1A2	CHL1	INSM1	ANGPTL2	AGBL4	COG3
ARHGEF7	AHCY	C21orf91	ADRA2B	ANAPC10	ANGPT4	ANKFY1	AIMP1	ATP6V1C1	CHRM3	JADE1	ANKIB1	AGK	COMMD6
ARID2	AHCYL1	C3orf33	ADSL	ANGEL1	ANGPTL4	ANKH	AJAP1	ATP6V1G1	CINP	KHDRBS3	ANKRD10	AGO1	CORO1B
ARID3B	AHI1	C3orf62	AFAP1	ANGEL2	ANKRD22	ANKRD13B	AJUBA	ATP7A	CLDN9	KIRREL1	ANKRD28	AGO3	COX15
ARID4B	AHSA1	C5orf24	AFF2	ANGPT1	ANKRD23	ANKRD27	AK2	ATP8A1	CLEC1A	KLF1	ANKRD34C	AGPAT1	CPOX
ARIH1	AIF1L	C8orf44-SGK3	AFG1L	ANHX	ANKRD33B	ANKRD33B	AKAP10	ATXN10	CLEC2D	KLF10	ANKRD39	AGPAT3	CPSF2
ARL17A	AJUBA	CACNA1B	AFMID	ANKH	ANKRD63	ANKRD42	AKAP7	ATXN1L	CLPB	KPNA1	ANKRD46	AGRN	CTC1
ARL17B	AK1	CACNA1C	AGAP3	ANKLE1	ANKS1B	ANKS6	AKIP1	AXL	CLTB	KYNU	ANKRD65	AGXT2	CTDP1
ARL3	AK2	CACNB2	AGBL3	ANKRD10	ANO10	ANO1	AKIRIN1	B3GALNT2	CMC1	LDLRAD4	ANKS1A	AHCY	CTH
ARL5A	AK4	CACNG2	AGFG2	ANKRD12	ANO3	ANO3	AKR1C1	B3GAT3	CNBP	LIM2	ANO10	AHR	CTNS
ARL6IP6	AKAIN1	CADM2	AGO1	ANKRD22	ANP32A	ANO4	AKR1C4	B9D1	CNGB1	LIN52	ANO6	AICDA	CYBRD1
ARMCX5-GPRASP2	AKAP12	CALHM5	AGO3	ANKRD36B	ANP32D	ANXA8	AKT2	BAZ2A	CNOT10	LRBA	ANTXR1	AIF1L	CYP7A1
ARNT2	AKAP17A	CAMK4	AGPAT1	ANKRD42	ANTXR1	ANXA8L1	AKT3	BBC3	CNOT6L	LRRC3B	ANTXR2	AIFM2	DAZAP2
ARPIN	AKIP1	CAND1	AGPAT4	ANKRD9	ANXA7	AOC3	ALCAM	BCAT1	COA1	MAF	ANXA11	AIPL1	DCAF11
ARPIN-AP3S2	AKIRIN2	CANX	AGPS	ANKS4B	AP1G1	AP1S1	ALDH1A3	BCL2L11	COA4	MARCKS	AP1AR	AJAP1	DCAF7
ARSD	AKT3	CAP1	AGR2	ANO1	AP1M1	AP1S3	ALDH3B2	BCL2L13	COX15	MCC	AP1M1	AK1	DCTN5
ASAP1	AKTIP	CASP10	AGXT	ANO10	AP1S2	AP3D1	ALDH6A1	BCLAF3	CRACR2B	MCL1	AP3B2	AK2	DDB2
ASB1	ALAS2	CBL	AHCYL1	ANO3	AP3B2	AP4M1	ALG10B	BDNF	CRB2	MCOLN2	AP4S1	AK4	DDX24
ASB5	ALDH18A1	CCDC134	AHCYL2	ANO6	AP3S2	AP5S1	ALG11	BEAN1	CRCP	MDM2	AP5S1	AK6	DECR1
ASB7	ALDH1L2	CCDC149	AHI1	ANXA7	AP4M1	APAF1	ALG9	BEND4	CSDE1	MED11	APBA1	AKAP11	DEK
ASCC3	ALDH2	CCDC174	AIF1L	AP1M1	AP5M1	APBB2	ALKBH4	BICD1	CSNK1D	MFSD14C	APCDD1	AKAP6	DENND4A
ASDURF	ALDH3A1	CCDC184	AIFM1	AP3S2	AP5S1	APCDD1L	AMACR	BLOC1S5	CSNK2A1	MMD	APOLD1	AKAP7	DFFA
ASTN2	ALDH5A1	CCDC191	AIG1	AP4M1	APBA2	APH1B	AMMECR1L	BLZF1	CSTF1	MOB1B	APOO	AKR1C2	DGKE
ASXL2	ALDH7A1	CCDC28A	AJUBA	AP4S1	APOD	API5	ANAPC16	BMP5	CTDP1	MRPL22	AQP4	AKT1	DGKI
ATE1	ALG10B	CCDC6	AK2	AP5B1	APOOL	APOC2	ANGEL1	BMPR1B	CTSK	MSN	AR	AKT2	DHX8
ATF1	ALX3	CCDC68	AK3	AP5M1	AQP1	APOL6	ANGPTL1	BNC1	CUL3	MTF2	ARHGAP19	ALDH1A3	DIP2A
ATG16L1	AMACR	CCDC85A	AK7	AP5S1	AQP4	APPBP2	ANGPTL2	BNC2	CYP4F3	MXI1	ARHGAP26	ALDH3B2	DIP2C
ATG2B	AMBN	CCNK	AK9	APAF1	AR	AQP3	ANK3	BPNT1	DBT	NCR3LG1	ARHGAP28	ALDH6A1	DISP2
ATG5	AMER1	CCP110	AKAP12	APBB2	ARAF	AQP7	ANKH	BRIP1	DCAF5	NDUFS1	ARHGAP5	ALDH7A1	DNAJC17
ATP10B	AMMECR1L	CCR1	AKAP4	APOBEC3H	ARFGAP2	ARAP3	ANKRD10	BTBD7	DDHD1	NMRK1	ARHGEF3	ALG11	DNMBP
ATP23	AMN1	CD200	AKAP5	APOBEC4	ARG2	ARC	ANKRD33B	BUB3	DDHD2	NOX4	ARHGEF38	ALG6	DOP1B
ATP2B3	ANAPC10	CD84	AKAP8	APOBR	ARGLU1	ARCN1	ANKRD40	BZW1	DEPP1	NPR3	ARHGEF7	AMDHD2	DPH3
ATP2B4	ANGEL1	CDC14A	AKR1B1	APOL2	ARHGAP18	AREL1	ANKRD52	C11orf58	DGKB	OR1I1	ARID1A	AMER1	DSN1
ATP5MC3	ANGPT1	CDH11	AKR1C1	APPBP2	ARHGAP20	ARF6	ANKS1A	C11orf65	DGKH	OR4E2	ARID4A	AMFR	DTD1
ATP5ME	ANGPT4	CDH17	AKR7A2	APPL1	ARHGAP24	ARFGAP2	ANKS6	C16orf70	DGKI	PADI2	ARID5B	AMIGO1	DYNC1LI2
ATP5PD	ANK1	CDHR3	AKR7A3	ARC	ARHGAP27	ARFGAP3	ANKUB1	C1GALT1	DHX33	PAQR9	ARIH1	AMIGO2	EEF1A1
ATP6AP1	ANK2	CDK17	AKT1	ARF3	ARHGAP28	ARFGEF2	ANO7	C1orf116	DIO2	PDZRN3	ARL1	ANAPC16	EFCAB11
ATP6V0A4	ANKMY1	CDKAL1	AKT2	ARFGAP2	ARHGAP42	ARFGEF3	ANOS1	C1orf198	DLG3	PI4KA	ARL10	ANGPTL4	EMG1
ATP6V0E1	ANKRD13C	CDKN1A	AKT3	ARFGEF3	ARHGAP5	ARHGAP1	ANP32A	C22orf39	DNAJC30	PLCD3	ARL11	ANK2	EMP2
ATP6V1A	ANKRD22	CELF1	ALDH1A3	ARHGAP11A	ARHGEF10L	ARHGAP18	ANP32D	C3orf14	DOCK3	POU2F1	ARL14EP	ANKLE2	ENPP4
ATP9B	ANKRD36B	CELF3	ALDH1L2	ARHGAP12	ARHGEF3	ARHGAP22	AP1G1	C3orf33	DOCK5	PPARGC1A	ARL14EPL	ANKRD13A	ENPP5
ATPAF2	ANKRD42	CELF6	ALDH2	ARHGAP26	ARHGEF33	ARHGAP23	AP1M1	C3orf38	DPY19L3	PPP2R2A	ARL17B	ANKRD13C	ENTPD4
ATPSCKMT	ANKRD6	CENPN	ALDH3B2	ARHGAP28	ARHGEF7	ARHGAP27	AP1S2	C3orf62	DPYSL3	PPT1	ARL6	ANKRD44	ERBB3
AVL9	ANKS1A	CEP41	ALDH4A1	ARHGAP30	ARID1A	ARHGAP28	AP3M2	C8orf34	DRAXIN	PTPN9	ARMC3	ANKRD53	ERCC8
AVPR1A	ANO10	CERT1	ALDH6A1	ARHGEF26	ARID4B	ARHGAP36	AP3S1	C9orf152	DSC3	RAB30	ARMC8	ANKRD9	ERMN
B3GALT5	ANO3	CES4A	ALDH7A1	ARHGEF6	ARIH2	ARHGAP40	AP4M1	CA1	DSE	RAB8B	ARMCX6	ANKS1A	ESR1
B3GAT1	ANO4	CFAP44	ALG1	ARID4B	ARL1	ARHGEF10L	AP5B1	CAB39	DTWD1	RICTOR	ARNT2	ANKS1B	EZH1
B3GNT4	ANO5	CFAP61	ALG10B	ARIH1	ARL10	ARHGEF12	AP5M1	CABP4	DTX2	RLIM	ARNTL2	ANKS3	FAF2
B4GALT4	ANTXR1	CFLAR	ALG12	ARL14EP	ARL11	ARHGEF17	APBB3	CACNB2	DUSP4	RND3	ARPC4-TTLL3	ANKS6	FAM114A2
BAAT	ANXA11	CHAC1	ALG14	ARL16	ARL13A	ARHGEF9	APC2	CACNG5	DUSP6	RNF121	ARRDC2	ANO10	FAM126A
BABAM1	ANXA2	CHD6	ALOX12	ARL3	ARL14EP	ARID1B	API5	CACUL1	DYRK4	RORA	ARSA	ANO3	FAM204A
BACE1	AP1AR	CHFR	ALOX15B	ARL4A	ARL17A	ARID3A	APLF	CADM1	E2F6	RPAIN	ARSB	ANO4	FAN1
BAG2	AP1S2	CHN1	ALPK3	ARL6IP4	ARL4C	ARID4B	APLN	CADPS	EBF1	SEC22A	ART4	ANP32D	FBXL22
BAG5	AP2A2	CHRNA7	ALPL	ARMC7	ARL5A	ARIH1	APLNR	CAMK2A	EIF1AX	SEC62	ASB15	ANXA8L1	FBXO22
BCL2L13	AP2B1	CHST9	ALS2	ARMC8	ARL6	ARL14EPL	APOBEC3D	CAMK2G	EIF2AK2	SH2B1	ASB18	AP1AR	FBXO32
BCL2L2	AP4M1	CIAO2A	ALS2CL	ARMCX6	ARL6IP1	ARL4A	APOBEC3F	CAMKK1	ELF5	SIM2	ASB6	AP1M1	FBXO6
BCO2	AP4S1	CIBAR1	AMACR	ARMH1	ARL8A	ARL6IP6	APOC3	CANX	ELOC	SIRPB1	ASDURF	AP1S1	FIGN
BCORL1	AP5M1	CIITA	AMBRA1	ARMH3	ARMC3	ARMC6	APOF	CARF	ELOVL5	SLC11A2	ASIC1	AP2B1	FKBP15
BEND3	AP5S1	CLDN12	AMDHD2	ARNT	ARMC7	ARMH4	APOL1	CAST	ELOVL6	SLC9B2	ASNS	AP3M2	FRK
BEND6	APBA1	CLDND2	AMIGO1	ARNT2	ARMC9	ARNT	APOL2	CBFA2T2	ELP2	SLFN14	ASTN2	AP4E1	FRMD3
BET1L	APBB2	CLIC5	AMMECR1	ARNTL2	ARPIN	ARNT2	APOOL	CBL	EMP1	SLFN5	ATAD2B	AP4M1	FSD1L
BHLHB9	APC	CLNK	AMMECR1L	ARPC4-TTLL3	ARPIN-AP3S2	ARPC1B	APRT	CCDC127	ENOX2	SLITRK4	ATF3	AP4S1	GAB2
BICRAL	APH1A	CLNS1A	AMN1	ARPIN	ARPP19	ARPIN	AQP3	CCDC141	ENPEP	SMIM34A	ATF6	AP5B1	GABARAP
BID	APLP2	CLSPN	AMOTL2	ARPIN-AP3S2	ARRB1	ARPP19	AQP7	CCDC50	EOLA1	SNIP1	ATG14	AP5S1	GALNT2
BIRC6	APOA5	CLSTN2	AMT	ARPP19	ARSA	ARRDC3	AREL1	CCDC77	EOLA2	SNX19	ATG16L1	APBB1	GALR1
BIVM	APOBEC3C	CNBP	ANAPC10	ARRB1	ASAH2	ARVCF	ARF3	CCNC	EPB41	SPINK14	ATG4A	APBB2	GDPD4
BLOC1S2	APOBEC4	CNEP1R1	ANAPC15	ARSB	ASAH2B	AS3MT	ARF6	CCND1	EPHA10	SRP19	ATG7	APH1A	GEN1
BLOC1S5	APPBP2	CNIH1	ANAPC16	ARSG	ASIC1	ASAH2	ARFIP1	CCNK	EPN1	SSC4D	ATOH8	APH1B	genesymbol
BMP10	APPL2	CNKSR3	ANGEL2	ARTN	ASPA	ASB3	ARFIP2	CCNT2	ERBB4	ST3GAL1	ATP11B	API5	GGT6
BOD1	AQP2	CNNM1	ANGPT2	ASAH1	ASPH	ASB6	ARFRP1	CD300LF	ERP44	ST6GAL2	ATP11C	APLNR	GINS4
BRAF	AQR	CNNM2	ANGPT4	ASAH2	ATG13	ASCL5	ARG2	CD40LG	ETNK1	STRN	ATP1A2	APOBEC3F	GJA5
BRINP3	AREL1	CNOT11	ANGPTL2	ASB1	ATG14	ASH1L	ARGFX	CDC42BPA	EXOC4	STXBP5L	ATP1B2	APOC2	GK5
BRK1	ARF4	CNOT9	ANGPTL3	ASB6	ATG4B	ASPG	ARHGAP1	CDC42EP3	EXOC7	SUCNR1	ATP5F1E	APOL2	GLYR1
BRWD1	ARFGAP2	CNRIP1	ANHX	ASB9	ATOH8	ASPRV1	ARHGAP19	CDH11	F13A1	TAL1	ATP5MG	APOL3	GMEB1
BTBD3	ARFGEF2	CNTD1	ANKDD1A	ASCL1	ATP10B	ASXL2	ARHGAP21	CDH13	FAF1	TC2N	ATP6V0E1	APOL6	GNAL
BTBD7	ARHGAP12	CNTNAP5	ANKFY1	ASL	ATP13A2	ATAT1	ARHGAP26	CDH4	FAM111A	TCEA1	ATP6V1A	APOLD1	GNB5
BTD	ARHGAP17	COA1	ANKHD1	ASPA	ATP2A2	ATF6	ARHGAP27	CDH8	FAM131B	TCHH	ATP6V1C1	APOOL	GNE
BTF3L4	ARHGAP20	COL17A1	ANKRD10	ASPH	ATP2B2	ATF6B	ARHGAP39	CDHR1	FAM187A	THRB	ATP7A	AQP1	GORASP1
BTN3A1	ARHGAP26	COMMD9	ANKRD13A	ATAD3B	ATP2B4	ATG16L1	ARHGAP5	CDKL2	FAM219A	TMEM167B	ATXN1	AQP7	GPATCH2L
BZW1	ARHGAP31	CPD	ANKRD13B	ATF3	ATP5F1A	ATG4A	ARHGEF10L	CDKL5	FBXL22	TMTC3	ATXN10	AQP8	GPBP1
C10orf53	ARHGAP32	CPEB3	ANKRD22	ATF5	ATP6V0D1	ATG4B	ARHGEF25	CEP44	FBXO3	TNFRSF13C	ATXN3	AR	GPR155
C10orf67	ARHGAP36	CPPED1	ANKRD24	ATF6	ATP6V1B2	ATG5	ARHGEF26	CEP57L1	FBXO34	TP53AIP1	ATXN7L3	ARCN1	GPRC5B
C11orf1	ARHGAP42	CPSF2	ANKRD29	ATG12	ATP7A	ATL2	ARHGEF33	CFAP298	FBXO46	TPD52L3	AURKA	ARF3	GRIN2B
C15orf40	ARHGAP5	CREB3L1	ANKRD30A	ATG5	ATP8B4	ATM	ARHGEF37	CFAP44	FGF14	TRAIP	AZIN2	ARF6	GRM4
C16orf87	ARHGAP6	CREBZF	ANKRD36B	ATG7	ATXN7L1	ATOH8	ARHGEF7	CFDP1	FGF2	TRIM33	B3GALT1	ARFGAP3	GSTO2
C17orf100	ARHGEF12	CRKL	ANKRD39	ATMIN	ATXN7L3B	ATP11B	ARID3B	CGGBP1	FGF5	TRIP11	B3GNT9	ARFGEF3	GTDC1
C17orf113	ARHGEF15	CRY2	ANKRD40CL	ATOH8	AUTS2	ATP13A4	ARIH1	CHD7	FIG4	TSPAN5	B4GALT6	ARFIP2	GTF2H3
C17orf75	ARHGEF33	CTNND1	ANKRD46	ATP1A2	AVPR1A	ATP1A1	ARL11	CHIC1	FJX1	TSPAN9	B4GALT7	ARHGAP19	GTF3C3
C19orf47	ARHGEF39	CX3CR1	ANKRD49	ATP2C2	AXL	ATP1B4	ARL17B	CHIC2	FKTN	UBXN2B	BAALC	ARHGAP20	GTPBP4
C1orf115	ARHGEF40	CXCR6	ANKRD52	ATP5F1A	B4GALNT2	ATP2B2	ARL4C	CHMP3	FRMD4B	UNKL	BACH2	ARHGAP24	GVQW3
C1orf122	ARHGEF6	CYP11B1	ANKRD54	ATP5MF-PTCD1	B4GALT4	ATP2B4	ARMC3	CHP2	FRMD8	VWA2	BAG1	ARHGAP29	GXYLT1
C1orf21	ARHGEF7	CYP3A5	ANKRD6	ATP6V0E1	B4GALT6	ATP5MC2	ARNT2	CKAP2	FUBP1	YIPF6	BAG4	ARHGAP32	GYG1
C1orf50	ARID1A	CYP4F3	ANKRD62	ATP6V1A	B9D1	ATP5MC3	ARPIN	CLCN6	FXYD6	YY1	BAG5	ARHGAP36	HDGFL3
C1orf52	ARIH1	CYREN	ANKRD9	ATP6V1B2	BACE1	ATP5MG	ARPP21	CLIC2	FYB1	ZC3H18	BAHD1	ARHGAP44	HECW2
C1QTNF7	ARIH2	CYRIA	ANKS1A	ATP6V1C2	BACE2	ATP6AP1L	ARRB2	CLIC5	FZD2	ZC3H6	BAIAP2	ARHGEF15	HIF1AN
C20orf194	ARL17A	DAAM1	ANKS4B	ATP6V1FNB	BBS5	ATP6V1FNB	ARSB	CLNS1A	GABARAPL1	ZNF19	BAK1	ARHGEF37	HIPK3
C2orf15	ARL4C	DAW1	ANKUB1	ATP6V1G1	BBX	ATP8A2	ART4	CLVS2	GATA6	ZNF285	BARD1	ARHGEF7	HNRNPA0
C2orf50	ARL5B	DCAF8L1	ANO10	ATP8B1	BCAP29	ATRIP	ASAH2B	CMPK2	GCNT4	ZNF587B	BATF	ARID3A	HNRNPDL
C2orf74	ARL6IP1	DCHS2	ANO2	ATP8B4	BCAT1	ATXN1	ASB11	CNIH4	GDF7	ZPR1	BCAT1	ARID5B	HOXD3
C3AR1	ARMC2	DCLK1	ANO3	ATPAF1	BCAT2	ATXN7	ASB18	CNKSR3	GDNF		BCL2L11	ARIH2	HPS4
C3orf22	ARMC9	DCTN5	ANO4	ATRX	BCL2L13	AUTS2	ASB7	CNNM2	GEMIN6		BCL2L14	ARL14EPL	HPSE2
C4orf3	ARMH4	DDI2	ANO6	ATXN1	BCL2L14	AZIN2	ASCC3	CNOT2	genesymbol		BCL2L2	ARL17B	HSPA4L
C6orf89	ARNT	DDIT4L	ANO9	ATXN1L	BCLAF1	B3GALT5	ASCL1	CNOT6	GFOD1		BDH2	ARL4A	HSPE1-MOB4
C7orf57	ARPC1A	DDR1	ANP32A	ATXN2L	BCLAF3	B3GNT9	ASNS	CNR1	GLG1		BDNF	ARL5A	HUWE1
CA2	ARPC4	DDX10	ANP32B	ATXN7	BCO2	B4GALNT1	ASPH	CNTN4	GNA12		BEND4	ARMC5	HYOU1
CA5B	ARPIN-AP3S2	DDX3X	ANP32E	ATXN7L3B	BDP1	B4GALNT3	ATAD2	CNTNAP2	GOLGA7		BIN3	ARMCX5-GPRASP2	IAPP
CABCOCO1	ARPP19	DDX3Y	ANTXR1	AWAT2	BEAN1	B4GAT1	ATCAY	CNTNAP3	GPN1		BLOC1S6	ARMH4	IDH3B
CABP4	ARPP21	DEF8	ANTXR2	AVL9	BEND4	B9D2	ATF7IP	COBL	GPR139		BMF	ARPC1B	IGSF3
CALCA	ARRB2	DERL2	ANXA11	AVPR1B	BEND7	BACE1	ATG16L1	COL12A1	GPR161		BMP10	ARPC4	IGSF9B
CALCR	ARRDC4	DGKD	ANXA4	AZIN2	BEST3	BAG2	ATG4B	COL19A1	GRAMD1B		BMPR1B	ARPC5	IL13RA1
CALHM5	ARSD	DIP2B	ANXA8	B3GALNT2	BHLHA15	BAG4	ATG4D	COX19	GRIA2		BMPR2	ARRB1	IL15
CALML3	ARSL	DIPK1C	AOC1	B3GALT5	BHLHE40	BAHD1	ATL2	CPD	GRIK3		BNIP2	ARSA	ILRUN
CALU	ART4	DIPK2A	AOC3	B4GALNT2	BICD1	BAIAP2L1	ATMIN	CPEB2	GSTO2		BOC	ART4	INPP5B
CAMSAP1	ARTN	DIXDC1	AP1S1	B9D1	BICRAL	BARHL2	ATOH8	CPEB3	GTDC1		BOLL	ASAH2	INPP5F
CAND1	ASAP3	DLAT	AP2B1	BAAT	BIN3	BAZ2A	ATP1A1	CPM	GTF3C3		BPIFC	ASAH2B	ITGB3
CANX	ASB1	DLK1	AP3B1	BAIAP2	BLOC1S2	BBIP1	ATP1A2	CPPED1	GUCA1C		BRCC3	ASB1	ITPR2
CARD8	ASB4	DNAJC15	AP3B2	BANK1	BLOC1S6	BCAS1	ATP1A4	CRACD	GUCD1		BRD1	ASB2	KDM2B
CARF	ASB6	DNAJC19	AP4E1	BATF2	BMPER	BCAT1	ATP1B1	CRBN	GUCY1A2		BRIP1	ASB5	KIAA0408
CASP3	ASB8	DNAL1	AP4S1	BBIP1	BMS1	BCDIN3D	ATP1B4	CREB3L4	HBS1L		BRWD1	ASB6	KIAA0753
CASP7	ASH1L	DNMBP	AP5B1	BCL2L14	BNIP3	BCKDK	ATP5MC3	CRIPT	HECW1		BSN	ASCC3	KIF3C
CASS4	ASH2L	DNPEP	AP5M1	BCLAF3	BOD1L2	BCL11B	ATP5MG	CRTAP	HELLS		BSPRY	ASCL5	KITLG
CBFA2T3	ASPH	DOCK4	APBB1	BEAN1	BORCS5	BCL2L11	ATP6V0B	CRTC1	HIF1AN		BTBD3	ASIC1	KLF3
CBS	ASRGL1	DPP6	APBB2	BHMT2	BORCS6	BCL6B	ATP6V0E1	CSGALNACT1	HMGB1		BTD	ASRGL1	KLHL5
CBSL	ASXL3	DRAM1	APCDD1	BLNK	BPNT2	BCO2	ATP6V1A	CSH2	HMGB3		BTF3L4	ASTN2	KLRC1
CBX5	ATE1	DSN1	APCDD1L	BLOC1S3	BPTF	BCORL1	ATP8A2	CSMD1	HNRNPDL		BTNL9	ATAT1	KLRC2
CC2D2B	ATF2	DTWD2	APELA	BLZF1	BRD1	BEAN1	ATP8B1	CSNK1D	HOMEZ		BVES	ATF3	KLRD1
CCDC113	ATF6	DTX3L	APH1A	BMP2K	BRD7	BEST1	ATRIP	CSNK2A1	HOXC11		C10orf82	ATF6	KRIT1
CCDC141	ATF7	DUS4L-BCAP29	APLN	BNIP2	BSDC1	BET1L	ATXN1L	CSPP1	HP1BP3		C11orf1	ATF6B	LACTB
CCDC152	ATF7IP2	DYNC2LI1	APLNR	BPNT1	BTF3	BIN3	ATXN2L	CST5	HPS4		C11orf71	ATF7	LCOR
CCDC160	ATG12	ECHDC2	APOA5	BRAF	BTG1	BLNK	ATXN3	CTDSPL	HPSE		C12orf45	ATF7IP2	LDAH
CCDC171	ATG13	ECT2L	APOBEC4	BRD7	BTG2	BLOC1S2	ATXN7	CTDSPL2	HSF1		C16orf72	ATG13	LENG1
CCDC6	ATG5	EDARADD	APOH	BRI3BP	BUB3	BMP10	ATXN7L1	CUL4B	HYPK		C17orf80	ATM	LEP
CCDC82	ATG7	EFCAB1	APOL1	BRMS1L	C11orf49	BMP8B	AVL9	CUL5	IGF1		C18orf25	ATP10B	LIMS1
CCL18	ATOH8	EFCAB11	APOL2	BRSK2	C11orf53	BMS1	AVPR1A	CYP20A1	IGSF3		C19orf12	ATP11A	LLPH
CCL22	ATP10B	EFCAB2	APOLD1	BRWD1	C11orf68	BNC1	AVPR2	CYP3A4	IL17RD		C19orf47	ATP13A3	LMCD1
CCN2	ATP12A	EFNA5	APOO	BSDC1	C11orf86	BNIP3L	AZI2	CYP3A7	IL2RB		C1orf115	ATP13A4	LMLN
CCN4	ATP13A2	EIF2AK3	APOOL	BTBD7	C11orf87	BORCS5	B3GALNT2	CYP46A1	IMPG1		C1orf210	ATP1A1	LPIN2
CCNJL	ATP13A4	EIF4B	APPBP2	BTBD9	C12orf76	BPNT2	B3GALT1	CYP4V2	INAVA		C1orf43	ATP1A4	LRRC63
CCNL1	ATP1B3	EIF4EBP2	APTX	BTG1	C14orf93	BRF1	B3GLCT	CYREN	INHBA		C1orf87	ATP1B1	LRRC7
CCNT1	ATP1B4	ELAVL2	AQP1	BTN3A1	C15orf40	BRINP1	B3GNT2	DALRD3	INIP		C1QTNF7	ATP1B2	LSM11
CCPG1	ATP2B4	ELN	AQP5	BUB3	C16orf54	BRWD1	B3GNT3	DAPK1	INO80D		C20orf194	ATP1B4	MAGEB10
CD109	ATP5F1A	EMP1	AQP6	BVES	C16orf72	BSN	B3GNT4	DCAF12L2	INSM1		C22orf39	ATP2B2	MAGT1
CD164	ATP6V0A1	ENDOD1	AQP7	BZW1	C17orf113	BTBD18	B4GALNT1	DCAF7	IRF1		C2CD2	ATP2B3	MAK
CD164L2	ATP6V0E1	ENKUR	AQP8	C10orf143	C18orf32	BTC	B4GALNT2	DCAF8L2	ISCA2		C2CD3	ATP5MC2	MAP3K2
CD274	ATP6V1A	ENPP1	ARF1	C10orf67	C1orf116	BTD	BAALC	DCLK1	ITSN1		C2CD4C	ATP6V1B2	MARK4
CD28	ATP6V1B2	ENTPD6	ARF3	C10orf88	C1orf43	BTG2	BACE1	DCTN4	KALRN		C2orf50	ATP6V1C1	MARVELD3
CD300LG	ATP6V1C1	EPB41L5	ARFGAP1	C11orf1	C1orf50	BTLA	BAG1	DDAH1	KCNB1		C2orf68	ATP8A2	MBNL3
CD47	ATP6V1G2	EPC1	ARFGAP2	C11orf49	C1QB	BTN2A1	BAIAP2L2	DDHD1	KCNJ10		C2orf72	ATP9A	MCUR1
CD6	ATP6V1G3	EPHB1	ARFGAP3	C11orf54	C1QTNF3	BTNL8	BARX2	DDHD2	KCNJ3		C3orf22	ATXN1L	ME2
CD84	ATP7A	ERCC2	ARFRP1	C11orf58	C1QTNF7	BTRC	BAX	DDR2	KCNK12		C3orf62	ATXN7L1	MED28
CDC14B	ATP8A2	ERI2	ARGFX	C11orf95	C1QTNF8	BVES	BAZ2A	DDX43	KCNK15		C3orf70	ATXN7L3B	MESD
CDC42SE1	ATP8B2	ERLEC1	ARHGAP1	C12orf43	C20orf202	C11orf49	BBOF1	DDX6	KCNMB4		C4orf19	AUTS2	MFSD4A
CDC6	ATP9B	ESR1	ARHGAP10	C12orf45	C20orf27	C12orf4	BCAT1	DDX60	KIAA0319L		C6	AWAT2	MIPOL1
CDCA3	ATRIP	ETNK1	ARHGAP11A	C12orf76	C21orf62	C12orf42	BCDIN3D	DEDD	KIAA0930		C6orf120	AVL9	MMAB
CDCA5	ATRX	ETV3	ARHGAP25	C14orf132	C22orf24	C12orf50	BCL2L11	DEDD2	KIF14		C6orf89	AZIN1	MOB4
CDH18	ATXN3	EXOC3	ARHGAP26	C14orf28	C22orf39	C12orf56	BCL9L	DEFB134	KIF21B		C7orf31	B3GALT5	MPV17L
CDH19	ATXN7L3	EXTL3	ARHGAP28	C15orf40	C2orf42	C14orf119	BCLAF3	DENND10	KIF2A		C7orf50	B3GAT3	MRRF
CDH3	B3GAT1	EYA1	ARHGAP29	C15orf62	C2orf69	C14orf93	BICRA	DENND1A	KIRREL1		C8orf37	B3GLCT	MSL1
CDK19	B3GAT3	FAM102B	ARHGAP35	C17orf107	C3orf35	C16orf87	BICRAL	DERL1	KLF1		C9orf152	B3GNT3	MTG2
CDK5R1	B3GNT2	FAM153A	ARHGAP36	C17orf75	C3orf70	C18orf25	BIN3	DGCR2	KLF14		C9orf153	B4GALNT1	MTO1
CDKL2	B3GNT5	FAM155A	ARHGAP8	C17orf77	C4orf33	C19orf25	BLMH	DGKK	KLHL34		C9orf64	B4GALT1	MTR
CDON	B4GALNT2	FAM166C	ARHGDIA	C17orf78	C4orf46	C19orf38	BLOC1S6	DHODH	KMT2A		CA12	B4GALT5	MYO18A
CDS1	B4GALT1	FAM193A	ARHGDIB	C18orf21	C5orf63	C1orf109	BLZF1	DHX33	KPNA1		CAB39	B4GAT1	MYOM3
CDV3	B4GALT5	FAM214B	ARHGEF12	C18orf32	C6orf132	C1orf116	BMF	DIDO1	KRBA2		CAB39L	B9D2	MYOZ3
CELA3A	B4GAT1	FAM227A	ARHGEF16	C19orf12	C6orf136	C1orf158	BMP1	DIS3	KREMEN1		CABP4	BACE1	N4BP1
CELF1	B9D1	FAM240A	ARHGEF17	C1orf158	C6orf89	C1orf226	BMP3	DKK2	KRTAP13-2		CABYR	BACE2	NAP1L1
CELF2	BAALC	FAM53A	ARHGEF18	C1orf174	C8orf33	C1QTNF1	BNC1	DLG2	KYNU		CACHD1	BAD	NCMAP
CENPN	BACE1	FAM98B	ARHGEF25	C1orf21	C8orf49	C20orf194	BNC2	DLX1	LARP1B		CACNB3	BAG1	NDUFB6
CENPO	BAG1	FBXO17	ARHGEF39	C1orf210	CA10	C21orf91	BORA	DMPK	LBR		CACNB4	BAG5	NEO1
CEP104	BAHD1	FBXO22	ARHGEF6	C1orf50	CAB39	C22orf39	BPHL	DMRTA2	LCOR		CACNG3	BAHD1	NF2
CEP135	BAMBI	FBXO44	ARHGEF7	C1orf52	CAB39L	C2CD2	BPIFB2	DNAJB12	LCORL		CACNG5	BAK1	NFASC
CEP250	BAP1	FBXO45	ARHGEF9	C1QTNF4	CABLES1	C2orf88	BPNT2	DNAJC5	LCP1		CADM2	BARD1	NHLH2
CEP41	BARX2	FBXO9	ARID3B	C1QTNF7	CACNB2	C3AR1	BRAF	DNAL1	LEPROTL1		CALB2	BARHL2	NMT2
CEP44	BBS4	FER	ARID5B	C21orf58	CACNB4	C3orf22	BRD8	DNASE2	LIMD1		CALCRL	BASP1	NOTCH2NLB
CEP85	BBS7	FEZ2	ARIH1	C22orf39	CADM3	C3orf49	BRWD1	DOCK6	LIN52		CALD1	BATF2	NOX4
CERK	BBS9	FGF14	ARL1	C2orf68	CADPS	C4orf3	BSG	DOK6	LIPT2		CALHM3	BATF3	NPEPPS
CERT1	BCAP31	FHDC1	ARL10	C2orf69	CALCA	C5AR2	BTBD11	DOLPP1	LIX1		CALHM5	BAX	NPIPB11
CES1	BCAS3	FIGN	ARL14EPL	C3orf18	CALCOCO2	C5orf24	BTBD18	DPH3	LMTK2		CALM1	BAZ2A	NPNT
CFAP57	BCL2L11	FKBP5	ARL16	C3orf22	CALD1	C7	BTBD3	DPP8	LNX1		CALU	BBC3	NR3C1
CFLAR	BCL2L2	FKTN	ARL17A	C3orf35	CALHM5	C9orf57	BTBD7	DSC1	LPAR4		CAMK2N1	BBS9	NRP2
CFTR	BCL7B	FLACC1	ARL17B	C3orf70	CALU	CABLES2	BTG1	DTNA	LPIN2		CAMKK1	BCAR1	NT5C1B-RDH14
CHD2	BCO2	FLCN	ARL2	C4orf17	CAMK1G	CABYR	BTG2	DTX4	LPL		CAMKK2	BCAS1	NTRK2
CHID1	BEAN1	FLT1	ARL3	C4orf19	CAMK2D	CACNA1E	BTNL8	DUSP28	LRIG1		CAMSAP2	BCAS3	NUBPL
CHL1	BEND4	FLVCR2	ARL4C	C4orf3	CAMK2G	CACNA2D2	BVES	DYNLL2	LRIT3		CARD14	BCAT1	NUCKS1
CHMP1A	BFSP1	FOXJ2	ARL5A	C4orf46	CAMK2N1	CACNG5	BZW1	DYRK1A	LRP2BP		CARD6	BCDIN3D	NUMB
CHMP7	BHLHE41	FOXN1	ARL5B	C5orf51	CAMKK1	CADM3	C10orf105	E2F3	LRRC63		CASP14	BCL2	NYAP2
CHRNA4	BICD2	FOXO3	ARL6	C6orf132	CAMKV	CALN1	C10orf53	EDC3	LRRC75A		CASP8	BCL2L1	NYX
CHRNB3	BIRC2	FOXP1	ARL6IP1	C6orf62	CAMTA1	CAMK1	C10orf62	EDC4	LVRN		CAST	BCL2L15	OAZ2
CHST11	BIRC5	FRMD1	ARL8B	C6orf89	CAPN9	CAMK2A	C11orf54	EDEM3	LYPD6		CBLN2	BCL2L2-PABPN1	OGFRL1
CHST15	BIRC6	FRMD3	ARL9	C8orf37	CAPNS2	CAMK4	C11orf87	EEF2K	MACC1		CBWD1	BCL6B	OR10G3
CIBAR2	BLOC1S2	FRRS1	ARMC8	C8orf49	CAPRIN1	CAMKK2	C12orf4	EFCAB2	MAN1A2		CBWD5	BCL7A	OR2B3
CIITA	BMF	FRY	ARMCX3	C8orf58	CAPZA2	CAMSAP1	C12orf45	EFHC2	MAP4K2		CBX3	BCL7B	OR4M1
CILP	BMS1	FSD1L	ARMCX6	C9orf57	CARD14	CAND1	C12orf50	EGFR	MAPK1		CBX7	BCO2	ORAI2
CIRBP	BMT2	FSD2	ARMH3	CA5B	CARD16	CANT1	C12orf54	EID1	MAPK9		CCDC121	BEAN1	OVCH1
CLC	BMX	FXN	ARMH4	CABLES1	CARTPT	CAPN1	C14orf132	EIF2S3	MARCHF9		CCDC122	BEND6	P2RY10
CLDN23	BNC2	FZD3	ARPC3	CABP4	CASK	CAPN14	C15orf40	EIF5A2	MCL1		CCDC125	BEST3	PAFAH1B2
CLEC2D	BNIP1	FZD7	ARPC5	CACNA1A	CASP10	CAPN5	C16orf70	ELAPOR2	METTL6		CCDC141	BET1	PAK3
CLK3	BNIP5	GAB1	ARPC5L	CACNB4	CASQ2	CARD6	C17orf58	ELF3	METTL8		CCDC150	BHLHB9	PAK5
CLN5	BOD1	GABPB1	ARPIN	CACNG5	CAST	CARNS1	C17orf75	ELMOD1	MGST2		CCDC187	BHLHE22	PCDHGA11
CLN8	BPIFA1	GALNT7	ARPP19	CACNG8	CASTOR1	CASQ2	C18orf25	ELOVL2	MICB		CCDC198	BHMT	PCDHGB5
CLPP	BPIFB2	GAN	ARPP21	CACUL1	CATSPER2	CAV2	C18orf32	EMILIN3	MPPED2		CCDC25	BICDL2	PCDHGC3
CLRN3	BRAF	GAREM1	ARR3	CALD1	CBARP	CBL	C19orf12	EMP1	MPRIP		CCDC32	BICRA	PDE3A
CLSTN1	BRAP	GAS7	ARRB1	CALML4	CBFA2T2	CBX1	C19orf25	EMSY	MRAS		CCDC43	BIN2	PEDS1
CLVS1	BRF1	GCC2	ARSB	CALN1	CBFA2T3	CBX7	C1orf189	ENOX2	MRPL17		CCDC6	BIN3	PFKFB2
CMC2	BRMS1	GDE1	ARSD	CAMK1D	CBFB	CCDC102B	C1orf43	ENTPD1	MSN		CCDC71	BIRC3	PHF21B
CMIP	BRWD1	GFRA2	ARSL	CAMK2G	CBL	CCDC107	C1orf50	ENTPD4	MTCH1		CCDC85C	BIRC5	PIK3C2A
CMKLR1	BSDC1	GIMAP6	ARVCF	CANX	CBX4	CCDC113	C1orf54	ENTPD7	NCAPG2		CCDC89	BLNK	PIP4K2B
CMTM4	BTBD11	GIT2	AS3MT	CAPN3	CBX5	CCDC120	C1QTNF1	EPAS1	NCBP3		CCDC90B	BMERB1	PLEKHA6
CNDP1	BTD	GJA3	ASAH1	CAPN5	CBX6	CCDC125	C1QTNF2	EPHA10	NCKAP1L		CCL14	BMP10	PLP2
CNDP2	BTF3L4	GMCL1	ASB12	CAPN7	CC2D1B	CCDC13	C20orf27	EPHB1	NEDD9		CCL18	BMP2K	POU4F2
CNGB3	BTG1	GNB1	ASB2	CAPN8	CC2D2B	CCDC134	C21orf62	ERC2	NEU3		CCL22	BMPER	PPIE
CNNM4	BTG2	GNE	ASB5	CAPZA2	CCDC113	CCDC149	C22orf39	ERCC6L2	NFKBIZ		CCN4	BNC1	PPIF
CNOT6L	BTN2A1	GNG12	ASB6	CARD8	CCDC115	CCDC172	C3AR1	ERO1B	NID1		CCNJL	BNC2	PPIP5K1
CNTNAP3	BTN3A1	GNG2	ASB8	CARF	CCDC117	CCDC174	C3orf14	ESR1	NISCH		CCNY	BOK	PPP1R3B
COG6	BTN3A2	GNL3L	ASCC2	CARHSP1	CCDC122	CCDC184	C3orf18	ETFBKMT	NKAIN2		CCNYL1	BPNT2	PPP1R3C
COL14A1	BTNL3	GOLGA1	ASDURF	CASP10	CCDC125	CCDC32	C3orf86	ETS1	NKAP		CCR8	BRAF	PRKAA2
COL15A1	BUD13	GOSR1	ASGR1	CASP6	CCDC126	CCDC40	C4orf19	EVL	NOP16		CD1C	BRCC3	PRPF38A
COL4A6	BVES	GPALPP1	ASIC3	CASP8	CCDC127	CCDC62	C4orf33	EYA4	NOTCH2NLB		CD247	BRIP1	PRRG3
COLEC12	C10orf67	GPATCH2L	ASPA	CASQ2	CCDC136	CCDC85C	C5AR1	FAF1	NOTCH3		CD274	BRK1	PRUNE1
COPS7A	C10orf82	GPBP1	ASPH	CASR	CCDC14	CCDC87	C5orf15	FAF2	NOX4		CD300A	BROX	PTCD1
COPS8	C11orf1	GPC6	ASPRV1	CAV1	CCDC149	CCDC90B	C5orf24	FAM104A	NPNT		CD300E	BRPF1	PTCD2
COX19	C11orf54	GPR156	ASTE1	CAVIN1	CCDC169	CCDC93	C6orf132	FAM104B	NR3C2		CD302	BRPF3	PTK6
COX20	C11orf58	GPR37L1	ATAD2	CBFA2T2	CCDC191	CCDC9B	C8orf58	FAM117B	NRDE2		CD34	BRWD1	PYGO2
CPNE8	C11orf91	GPR55	ATF7	CBLB	CCDC25	CCER1	C8orf88	FAM120AOS	NRIP1		CD38	BSND	QSER1
CPSF2	C12orf43	GPRIN2	ATF7IP	CBS	CCDC3	CCL22	C9orf64	FAM122B	NYNRIN		CD44	BTBD9	RAB21
CPSF7	C12orf45	GPX5	ATG10	CBSL	CCDC47	CCL24	C9orf78	FAM126A	ODF2L		CD46	BTD	RAB2A
CRACD	C12orf56	GRB10	ATG13	CBX3	CCDC50	CCL28	CA10	FAM135A	ONECUT2		CD59	BTG1	RAB3B
CRACR2A	C13orf42	GRID1	ATG14	CBX5	CCDC57	CCN4	CA12	FAM13A	OR10J1		CD80	BTG2	RABEP1
CRCT1	C15orf39	GRIN2B	ATG4B	CCBE1	CCDC68	CCNH	CA6	FAM172A	OR2A12		CD8B	BTK	RAE1
CREG1	C16orf70	GRK3	ATL2	CCDC137	CCDC80	CCNI2	CAB39L	FAM189A1	OR2L2		CD8B2	BTLA	RASGRP1
CRIPT	C16orf74	GRM4	ATL3	CCDC14	CCDC81	CCNJL	CABP7	FAM189B	OR2M3		CD99L2	BTN3A2	RBBP4
CRPPA	C17orf113	GSTO2	ATM	CCDC141	CCDC82	CCNT1	CACNA1C	FAM199X	OR5AN1		CDC14B	BTRC	RCAN2
CRTAP	C17orf58	GTDC1	ATOH8	CCDC142	CCDC85C	CCPG1	CACNA1E	FAM204A	OR5H1		CDC25A	BUB1B-PAK6	RFC2
CRYL1	C19orf12	GTF2A2	ATP11A	CCDC144A	CCDC88A	CCR9	CACNB2	FAM20A	OTOF		CDC42	BUB3	RFFL
CSDE1	C19orf18	H2AJ	ATP11B	CCDC170	CCDC9	CD109	CACNB3	FAM216B	PADI2		CDC42EP1	BVES	RFX7
CSF1R	C19orf47	H2AZ2	ATP13A4	CCDC171	CCDC9B	CD207	CACNG5	FAM241A	PAPPA2		CDC42SE2	C10orf67	RGS17
CSF3	C1orf116	HCLS1	ATP1A2	CCDC186	CCM2	CD209	CADM4	FAM81A	PAQR9		CDCP1	C10orf95	RNASET2
CSNK1G1	C1orf131	HDAC4	ATP1B2	CCDC188	CCN3	CD244	CADPS	FARP2	PARP15		CDH10	C11orf1	RPA1
CSNK2A1	C1orf158	HDGFL3	ATP1B4	CCDC25	CCND1	CD248	CALCA	FASTKD2	PARP8		CDH11	C11orf49	RPGRIP1L
CT45A5	C1orf21	HDX	ATP2B2	CCDC3	CCNE1	CD28	CALCOCO2	FAXC	PAX5		CDH22	C11orf86	RPS29
CT45A6	C1orf43	HEATR1	ATP2B3	CCDC47	CCNL2	CD300E	CALCR	FBRSL1	PC		CDH6	C11orf87	RPS6KA5
CT45A7	C1QA	HECA	ATP2C1	CCDC90B	CCNO	CD300LF	CALHM4	FBXO25	PCDHA10		CDH7	C11orf98	RPS6KA6
CT45A8	C1QTNF7	HERPUD1	ATP5F1C	CCDC93	CCNP	CD74	CALN1	FBXO41	PCDHGA10		CDH8	C12orf50	RRP8
CT45A9	C20orf194	HERPUD2	ATP5MC2	CCL21	CCNT1	CD81	CAMK2D	FGB	PCYT1A		CDHR3	C12orf56	RSPH3
CTC1	C20orf27	HMGA1	ATP5MC3	CCL28	CCR2	CD84	CAMK2G	FGF13	PDLIM5		CDIN1	C12orf73	RXRB
CTCFL	C2CD4C	HMGB1	ATP5MD	CCN1	CCSER1	CD86	CAMK4	FGF14	PFKFB2		CDIPT	C12orf76	S1PR5
CTIF	C2orf49	HMGN4	ATP5MF	CCND2	CD164	CD8B	CAMKK2	FGF19	PIGG		CDK15	C14orf132	SARAF
CTRC	C2orf50	HNF1B	ATP5MPL	CCNJ	CD164L2	CD8B2	CAND1	FHIT	PIGV		CDK20	C14orf180	SARM1
CTSB	C2orf68	HNRNPA0	ATP6AP1L	CCNL2	CD200	CD99	CAPZA2	FITM2	PIK3R1		CDK2AP2	C14orf93	SBSPON
CTSC	C2orf88	HOOK3	ATP6V0D2	CCNT1	CD200R1	CD99L2	CARHSP1	FKBP15	PIK3R3		CDKN2B	C15orf40	SCAMP1
CTXND2	C3orf14	HOXA11	ATP6V0E2	CCNT2	CD209	CDC14B	CASP7	FKBP5	PIKFYVE		CDON	C16orf70	SCO1
CUBN	C3orf18	HOXB4	ATP6V1A	CCNY	CD226	CDC27	CASZ1	FKTN	PIM1		CDRT4	C16orf89	SEC24B
CUL3	C3orf22	HPRT1	ATP6V1F	CCPG1	CD28	CDC37	CAV2	FMN1	PITPNC1		CDS2	C16orf92	SELENOI
CWF19L2	C3orf33	HPS6	ATP7A	CCR1	CD2AP	CDC37L1	CAVIN1	FMR1	PJA1		CELF2	C18orf25	SGIP1
CXorf38	C4orf3	HS6ST3	ATP8B2	CCR6	CD47	CDH13	CBL	FMR1NB	PLA2R1		CEMIP	C19orf25	SGSM1
CYB5RL	C4orf36	HSPA1A	ATP8B4	CCSAP	CD59	CDH8	CBWD1	FNBP1	PLAG1		CENPM	C19orf38	SH2D4B
CYBRD1	C5orf15	HTR6	ATP9A	CD180	CD96	CDIP1	CBX2	FNBP1L	PLAGL1		CENPO	C19orf67	SH2D7
CYP4F11	C6orf141	ICE2	ATPAF1	CD209	CDC14B	CDK13	CBX5	FNDC3A	PLAU		CEP152	C19orf81	SHTN1
CYREN	C7	IDH3A	ATRIP	CD28	CDC14C	CDKL2	CBX8	FNIP1	PLEKHA3		CEP19	C1GALT1	SIGLEC16
DAB1	C7orf26	IFT46	ATXN10	CD36	CDC42BPA	CDKL5	CC2D2B	FOXJ2	PLEKHA6		CEP250	C1orf109	SLC11A2
DAB2IP	C8orf44-SGK3	IGSF8	ATXN1L	CD38	CDC42EP3	CDKN2A	CCAR1	FOXN3	PLEKHA8		CEP44	C1orf116	SLC16A2
DACH1	C9	IL11	ATXN3	CD47	CDC42EP4	CDON	CCDC113	FOXO1	PLEKHJ1		CEP57L1	C1orf158	SLC16A4
DACT3	C9orf72	IL24	ATXN7L3B	CD5	CDC42SE1	CDPF1	CCDC120	FOXR2	PLEKHM3		CEP63	C1orf189	SLC35C2
DAGLB	CA12	IL27RA	AUNIP	CD59	CDC42SE2	CDRT15L2	CCDC125	FPGS	PLN		CEP70	C1orf198	SLC35E3
DCAF1	CA8	INTS6	AWAT1	CD68	CDH17	CDRT4	CCDC13	FPGT	PODXL		CEP85L	C1orf226	SLC35G3
DCAF8	CABP5	INTS6L	AVL9	CD8B2	CDH2	CDV3	CCDC134	FRK	POLR3F		CEPT1	C1orf50	SLC37A2
DCAF8L1	CABYR	IREB2	AXIN1	CD96	CDIP1	CELF1	CCDC167	FRRS1	PPHLN1		CERCAM	C1orf52	SLC45A4
DCP1A	CACHD1	IRGQ	AZIN2	CDC14A	CDKN1A	CELF3	CCDC184	FRS2	PPIE		CFAP44	C1orf54	SLC4A8
DCSTAMP	CACNA1C	IST1	B3GALNT1	CDC23	CDON	CELSR3	CCDC189	FYN	PPIP5K2		CFAP92	C1orf74	SLC6A8
DCX	CACNA1E	ITGAE	B3GALT1	CDC40	CDV3	CEMIP	CCDC198	FZD4	PPM1F		CFLAR	C1QTNF1	SLCO1A2
DDA1	CACNA2D1	ITK	B3GALT4	CDC42	CDYL2	CENPM	CCDC25	G3BP2	PPP1R9A		CHAC1	C1QTNF2	SLITRK4
DDAH1	CACNB4	ITM2C	B3GALT5	CDC42EP3	CEACAM1	CEP104	CCDC32	GABPB1	PPP2R2A		CHAT	C1QTNF6	SLK
DDI2	CACUL1	ITPRIPL1	B3GALT6	CDC42SE1	CEBPZOS	CEP250	CCDC33	GABRA1	PPP3CB		CHD8	C1QTNF7	SMAD5
DDO	CADM1	ITSN1	B3GAT1	CDC42SE2	CECR2	CEP44	CCDC50	GALC	PRR12		CHIC1	C20orf27	SMARCA2
DDX23	CALB2	JRK	B3GAT3	CDC5L	CELF3	CEP57L1	CCDC59	GALNT5	PRRG4		CHM	C2orf68	SMG1
DDX25	CALCR	KANSL1	B3GNT3	CDC6	CELF5	CEP63	CCDC71L	GATA2	PSAT1		CHMP3	C3orf18	SNAPC1
DDX31	CALCRL	KAZN	B3GNTL1	CDCA7L	CENPC	CEP70	CCDC80	GATA3	PSIP1		CHP1	C3orf22	SNRPD1
DDX6	CALM2	KCNA1	B4GALNT2	CDH17	CEP104	CEP78	CCDC9B	GCLC	PTPRJ		CHRDL1	C3orf70	SNTB1
DDX60L	CALN1	KCND1	B4GALT2	CDH18	CEP170	CEP85	CCHCR1	GCNT2	PURB		CHRM5	C3orf85	SOGA3
DEDD	CALU	KCNE5	B4GALT5	CDH19	CEP43	CEP85L	CCL20	GCSAML	PUS7L		CHRNA6	C4orf33	SOX11
DEF8	CALY	KCNK12	B4GALT7	CDH2	CEP68	CEP97	CCN3	genesymbol	PYM1		CHRND	C4orf50	SP110
DEK	CAMK1D	KCNMA1	B9D1	CDH4	CEP78	CERS3	CCN4	GFM1	RAB10		CHST10	C5orf38	SPAG6
DENND1A	CAMLG	KCNN3	BAAT	CDH6	CEP85L	CES1	CCND1	GFOD2	RAB30		CHST11	C5orf63	SPTLC2
DENND2D	CAPN5	KCTD16	BABAM2	CDHR2	CERS3	CETN1	CCND2	GHR	RAB35		CHST2	C6orf120	STAR
DENND5B	CAPZA1	KCTD7	BACE2	CDK20	CETN1	CFAP298	CCNDBP1	GIMAP2	RAB38		CHST6	C6orf89	STX11
DENND6B	CARF	KDM5D	BACH1	CDK6	CFAP157	CFAP298-TCP10L	CCNE2	GJA1	RAB6D		CHTF8	C7	STX7
DFFA	CASK	KIAA0319L	BACH2	CDK9	CFAP44	CFAP44	CCNG1	GJA3	RAB7A		CIBAR1	C8orf82	SUGP2
DGCR8	CASP10	KIF11	BAG1	CDKN2B	CFAP58	CFLAR	CCNI2	GLG1	RAB8B		CIDEC	C9orf85	SYN3
DGKB	CASP2	KIF21B	BAG5	CDRT1	CFAP61	CHAMP1	CCNJ	GLIPR1	RAD21L1		CIITA	CA12	SYNDIG1L
DGKD	CASQ2	KLF2	BAIAP2L2	CDRT15L2	CFAP77	CHD2	CCNJL	GLIPR2	RAD23B		CIT	CA5B	SYT14
DGKI	CAV3	KLF6	BANF1	CDS1	CFAP92	CHRDL1	CCNL1	GMEB1	RASAL1		CKAP2L	CAB39L	SYT6
DHCR7	CAVIN1	KLHDC10	BAP1	CELF2	CFAP97	CHRM2	CCNT1	GNA13	RASGRF1		CLCN5	CABIN1	SYT9
DHTKD1	CAVIN4	KLHL33	BAX	CEMIP2	CFLAR	CHRM3	CCP110	GNAI1	RB1		CLDN1	CABLES1	TCERG1
DHX36	CBFA2T2	KLK10	BAZ2A	CENPC	CHD8	CHRNA10	CCPG1	GNAL	RGS4		CLDN14	CABP7	TCF23
DIAPH1	CBLN2	KLRG1	BBIP1	CENPL	CHFR	CHST12	CCR1	GNG12	RGS8		CLEC17A	CACFD1	TCTEX1D1
DIAPH2	CBR1	KNSTRN	BBS1	CENPN	CHIC2	CHST3	CCSER2	GPATCH2L	RIF1		CLEC2D	CACHD1	TENT4B
DICER1	CBS	KPNA6	BBS5	CENPO	CHMP1A	CHST9	CD177	GPBP1	RINL		CLEC4E	CACNA1C	TENT5C
DIO2	CBSL	KRAS	BCAR1	CEP126	CHMP1B	CHTF8	CD209	GPLD1	RNF121		CLEC7A	CACNA1D	THAP5
DIRAS1	CBX5	KRT38	BCAS1	CEP135	CHN1	CHURC1	CD226	GPM6A	RNF144A		CLIC5	CACNA1E	THRA
DIS3	CBY1	KRTAP3-2	BCAT2	CEP20	CHP1	CIB1	CD24	GPR107	RNF222		CLN3	CACNA2D2	TLE3
DKK1	CC2D2A	KSR1	BCKDK	CEP41	CHP2	CIITA	CD244	GPR137C	RNF32		CLNS1A	CACNG2	TLK2
DMRT2	CC2D2B	L3MBTL4	BCL2	CEP43	CHST10	CILP2	CD276	GPR158	RNF38		CLPB	CADM1	TMCO3
DMRTA2	CCDC103	LANCL2	BCL2L1	CEP78	CHST11	CKAP2L	CD2BP2	GPR31	RNF41		CLRN1	CALB1	TMED10
DMTF1	CCDC117	LEPROTL1	BCL2L13	CEP85L	CHST12	CLCA2	CD302	GPX5	RNLS		CLSTN2	CALB2	TMEFF2
DMTN	CCDC126	LIN28A	BCL2L14	CEP89	CHST3	CLCF1	CD36	GRAMD2B	RPTOR		CMBL	CALHM4	TMEM170A
DNAJB12	CCDC152	LMX1B	BCL2L2	CERS3	CHST9	CLDN10	CD40	GREM2	RRN3		CMC4	CALM3	TMEM178B
DNAJC21	CCDC169	LNPEP	BCL7B	CETN2	CIAPIN1	CLDN16	CD47	GRIK3	RSBN1		CMPK1	CAMK4	TMEM39B
DNAJC27	CCDC188	LPGAT1	BCLAF1	CFAP298	CIRBP	CLDN4	CD63	GRK3	RSPH3		CMSS1	CAND1	TMEM45B
DNAJC5	CCDC189	LRATD2	BCLAF3	CFAP298-TCP10L	CLASP1	CLDN7	CD81	GRM4	RTRAF		CNIH4	CAND2	TMEM8B
DNM1L	CCDC191	LRCH3	BCR	CFAP44	CLCC1	CLEC1B	CDC42EP3	GRM7	RUNX1T1		CNN1	CANX	TNFRSF1B
DNMT3A	CCDC25	LRIT2	BDH2	CFHR3	CLCN7	CLEC20A	CDC42SE1	GRTP1	RUNX3		CNOT6L	CAPRIN1	TNFRSF21
DOK6	CCDC50	LRRC63	BDNF	CFLAR	CLDN23	CLEC5A	CDC6	GSPT2	SAP30L		CNR1	CAPZB	TNFSF8
DPF3	CCDC57	LRRK1	BEAN1	CGAS	CLEC4E	CLIC5	CDH11	HACD2	SCAMP1		COA1	CARD8	TOMM40L
DPY19L3	CCDC68	LRRTM3	BECN1	CGGBP1	CLIC5	CLIP1	CDH18	HDAC9	SCD		COCH	CARHSP1	TOX4
DRAXIN	CCDC77	LUC7L3	BEGAIN	CHIC1	CLMN	CLIP3	CDH6	HEBP2	SCN8A		COG6	CASP10	TP53I11
DRG2	CCDC80	LYRM4	BEND5	CHID1	CLPB	CLN6	CDH8	HECW1	SCP2		COL26A1	CASP14	TPM1
DTWD1	CCDC82	LZIC	BEND6	CHKA	CLPP	CLNK	CDHR5	HEPH	SDHC		COL4A6	CASP3	TRAK1
DYNC1I1	CCDC85A	MAGEC1	BEND7	CHML	CLSPN	CLNS1A	CDIN1	HES1	SELENOS		COLGALT2	CASP8	TRIM24
DYNLL2	CCDC85C	MAGOHB	BEST1	CHMP2B	CMSS1	CLPTM1L	CDIP1	HEY1	SEMA7A		COLQ	CASP9	TRIM4
E2F3	CCDC88B	MAGT1	BEX3	CHN1	CMTM4	CMBL	CDK17	HGF	SENP2		COMMD2	CASQ2	TRIM67
EAF2	CCDC9B	MALSU1	BEX4	CHRM3	CMTM6	CMIP	CDK3	HIF1AN	SERAC1		CORO1B	CASR	TRMT12
EDA	CCER2	MAP10	BICD2	CHST10	CMTR1	CMTM3	CDK4	HINFP	SESTD1		CORO2B	CATSPER4	TUB
EFR3B	CCL17	MAP2K6	BICRAL	CHST12	CNBD2	CNGA2	CDK6	HIPK1	SF3B1		COX11	CAV3	TXNDC15
EGLN2	CCL4L2	MAP3K20	BIN3	CHST15	CNGB3	CNKSR2	CDKL2	HIPK2	SH2B1		COX19	CAVIN4	UBE2D2
EGLN3	CCL5	MAP3K9	BIRC3	CHST3	CNIH1	CNKSR3	CDKL5	HLA-B	SLC11A2		CPD	CBLB	UBE2U
EGR2	CCN4	MAP6D1	BLCAP	CHST9	CNN2	CNOT8	CDKN2AIP	HMCES	SLC16A12		CPEB4	CBLN3	UBXN7
EIF2AK2	CCN5	MAP7D3	BLMH	CIAO1	CNOT1	CNOT9	CDKN2AIPNL	HMG20A	SLC30A7		CPNE8	CBX1	WDR17
EIF2AK3	CCNF	MAPK8	BLOC1S2	CIBAR2	CNOT6L	CNR1	CDR1	HNRNPA1	SLC38A1		CPSF2	CBX2	VGLL3
EIF4E2	CCNG2	MAPRE1	BLOC1S3	CIDEB	CNOT7	CNTD1	CDV3	HNRNPD	SLC43A2		CPT1C	CBX6	VPS18
EIF4EBP2	CCNJL	MAPT	BMF	CIP2A	CNTF	CNTFR	CDYL2	HNRNPDL	SLC5A10		CRACR2B	CBX7	VPS36
EIF5A2	CCNT1	MAS1	BMP1	CIRBP	CNTLN	COA1	CEACAM1	HNRNPM	SLC6A2		CRADD	CC2D2B	VSTM2L
ELAVL2	CCPG1	MBL2	BMPR1B	CISD2	CNTNAP1	COBLL1	CEACAM7	HOMER1	SLC8A1		CRCP	CCAR2	WTIP
ELK1	CCR9	MBNL2	BMS1	CKAP2L	CNTNAP2	COLEC12	CEBPA	HOXB8	SLCO1A2		CREB1	CCDC102B	WWC1
ELMOD1	CCSAP	MBNL3	BNC1	CLCN4	CNTNAP3	COMMD7	CELF1	HOXD1	SLCO4C1		CREBL2	CCDC103	XIAP
ELP3	CCSER1	MCM8	BNIPL	CLDN18	CNTNAP3B	COX11	CELF2	HPGDS	SLX4		CREG1	CCDC107	XKR4
EMG1	CCZ1	MCOLN2	BOD1L2	CLDN19	COA3	COX18	CELF3	HPS1	SMAP1		CREG2	CCDC113	XPNPEP3
EML1	CCZ1B	MED17	BOLL	CLEC17A	COA7	CPHXL	CELF4	HSD11B1	SMIM12		CRELD2	CCDC126	XPO4
ENAH	CD109	MED18	BORCS5	CLEC19A	COBL	CPLANE1	CELSR2	HSP90AA1	SMIM43		CRIM1	CCDC13	ZBTB14
ENOPH1	CD164L2	MEF2A	BORCS7	CLEC2D	COL11A2	CPLX2	CELSR3	HSPA4L	SMKR1		CRISPLD1	CCDC134	ZBTB25
ENOSF1	CD180	MEF2D	BPHL	CLIC4	COL27A1	CPM	CEMIP	HSPA9	SNIP1		CRKL	CCDC14	ZBTB37
ENSA	CD200	MEIS1	BPIFC	CLIC5	COL4A4	CPNE5	CENPC	HSPBAP1	SOWAHB		CRLF3	CCDC141	ZDHHC3
ENTPD4	CD200R1	METTL11B	BRAF	CLMN	COLEC12	CRBN	CENPL	HTT	SPARC		CROT	CCDC163	ZIC3
EOLA1	CD226	MFAP2	BRAP	CLNK	COMMD10	CREG2	CENPM	ICOSLG	SPATA13		CRPPA	CCDC169	ZKSCAN8
EOLA2	CD244	MFSD4B	BRAT1	CLNS1A	COMMD7	CRH	CENPP	ID4	SPG7		CRYBG1	CCDC172	ZNF214
EOMES	CD274	MGA	BRCA1	CLOCK	COMMD9	CRTAM	CENPS-CORT	IDH3G	SPINK14		CSNK1D	CCDC177	ZNF260
EPDR1	CD28	MGAT5	BRD1	CLPB	COPS7A	CRTC3	CEP104	IFFO1	SPTBN2		CSNK1E	CCDC32	ZNF283
EPHB2	CD34	MICAL3	BRD4	CLRN1	COQ5	CRY2	CEP41	IKBIP	SRP19		CSNK1G3	CCDC33	ZNF419
EPN1	CD38	MICB	BRD9	CLSPN	CORO1B	CRYAA	CEP44	IL12RB2	ST8SIA1		CSRNP2	CCDC57	ZNF426
EPS15	CD40LG	MID2	BRF1	CLTB	CORO2A	CRYAA2	CEP55	IL17RD	STAMBP		CSRP3	CCDC69	ZNF518A
EPS8L2	CD55	MIDEAS	BRF2	CLTC	COX14	CSDE1	CEP57L1	IL1A	STK10		CTCFL	CCDC85C	ZNF599
ERAP1	CD59	MIEF2	BRMS1	CLUAP1	COX15	CSF1R	CEP85L	IL1B	STX16		CTNNA2	CCDC87	ZNF664
ERBB4	CD70	MINDY1	BRMS1L	CLYBL	COX19	CSF2RB	CERS1	IL26	STX1B		CTNNBIP1	CCL19	ZNF726
ERCC6	CD74	MLEC	BROX	CMBL	COX5A	CSK	CERT1	IMPG1	SYN3		CTPS2	CCL24	ZNF736
ERCC8	CD84	MLLT10	BSND	CMC2	COX7A2L	CSMD1	CFAP157	INO80	SYS1		CTSB	CCL28	ZNF771
ERGIC1	CD86	MMAB	BSPRY	CMYA5	CPEB2	CSNK1D	CFAP65	INTS6	SYT11		CUL3	CCL3	ZNF791
ERGIC3	CD8B	MMP16	BTD	CNGA2	CPED1	CSNK1G1	CFAP91	IQCA1	SYT13		CUL4B	CCL5	ZNF830
ERLIN2	CD99L2	MON1A	BTF3L4	CNGB3	CPLX2	CSNK2A1	CFD	IRAK3	TAGLN2		CXADR	CCN4
ESR2	CDC14A	MORC2	BTG2	CNKSR2	CPSF4	CSRP1	CFL2	IRF6	TCEA1		CXCL14	CCND1
ETS2	CDC25B	MPLKIP	BTK	CNKSR3	CPSF6	CTBS	CHAT	ITGA11	TCEAL6		CXCL17	CCND3
EVL	CDC27	MPP6	BTLA	CNR1	CRABP1	CTC1	CHCHD2	ITIH5	TCEANC2		CXorf38	CCNDBP1
EXT2	CDC37L1	MRE11	BTN3A1	CNR2	CRAMP1	CTCFL	CHFR	ITM2B	TEAD1		CYB561A3	CCNG2
EXTL3	CDC42	MRPL43	BTN3A2	CNTLN	CREBRF	CTDSPL2	CHID1	ITPK1	TEC		CYB5A	CCNL2
EYA2	CDC42SE1	MSANTD3	BTNL8	CNTN3	CREG1	CTNNA3	CHMP4B	ITPR2	TET3		CYB5R3	CCNT1
EZH1	CDC6	MSL3	BUB3	CNTN5	CRELD2	CTNNB1	CHODL	ITPRIPL1	TIGAR		CYB5R4	CCPG1
F2RL3	CDCA5	MSR1	BYSL	CNTNAP3	CRISP2	CTNNBIP1	CHRM3	ITSN1	TIMM22		CYBC1	CCR10
FABP3	CDCP1	MTPN	BZW1	COA1	CRK	CTNND1	CHRM5	JAG2	TLCD3A		CYCS	CCR2
FAM102A	CDH11	MXD1	C10orf143	COA7	CRY2	CTSC	CHRNA5	JHY	TMEM135		CYGB	CCR3
FAM117B	CDH13	MYCT1	C10orf53	COBL	CRYAB	CTSK	CHRNA6	KALRN	TMEM272		CYLD	CCR5
FAM120AOS	CDH19	MYH10	C10orf67	COG6	CRYGN	CTSO	CHRNB1	KANSL1L	TMEM47		CYP19A1	CCS
FAM126A	CDH3	MYLK4	C11orf16	COL23A1	CSMD1	CTSS	CHRNB2	KAT7	TMEM8B		CYP20A1	CCSER1
FAM131B	CDH4	MYO5A	C11orf21	COPS9	CSRP2	CUL4B	CHRNG	KBTBD2	TNFRSF10D		CYP7A1	CCT4
FAM13A	CDH8	MYPN	C11orf24	COX18	CST3	CXADR	CHST12	KCNA2	TNFRSF13C		CYP7B1	CCZ1
FAM13B	CDHR1	MYT1L	C11orf54	COX19	CSTF2T	CXCL3	CHST14	KCNJ12	TNIK		CYREN	CD109
FAM149B1	CDIP1	N4BP1	C11orf58	COX7A2L	CT55	CXCL5	CHST6	KCNJ15	TNKS		DAAM2	CD160
FAM156A	CDK12	N6AMT1	C11orf87	CPEB3	CTBP2	CXCR1	CHST9	KCNJ6	TNR		DAG1	CD1D
FAM161A	CDK14	NCOA7	C11orf97	CPLX1	CTBS	CXCR5	CIAO2A	KCNK12	TP53		DAPK1	CD207
FAM163A	CDK16	NCSTN	C12orf45	CPNE4	CTCF	CXorf38	CIBAR1	KCNN3	TP53AIP1		DBN1	CD244
FAM168A	CDK17	NDUFB5	C12orf50	CPPED1	CTDSP1	CXXC5	CINP	KCNQ5	TPH1		DBNL	CD28
FAM169A	CDK20	NECAP2	C15orf39	CPS1	CTDSP2	CYB561D1	CISD3	KCTD12	TPM1		DCAF5	CD300E
FAM180B	CDK2AP2	NEK5	C15orf40	CPT1A	CTDSPL2	CYB5R2	CKAP2L	KDM4C	TPST2		DCAF7	CD300LF
FAM199X	CDK5R2	NEO1	C16orf70	CPT2	CTNNA1	CYB5R4	CKAP4	KDM7A	TRAPPC9		DCLK1	CD300LG
FAM216B	CDKL1	NFATC4	C16orf72	CRAMP1	CTNNB1	CYBB	CLCN3	KIAA0100	TRERF1		DCLK3	CD34
FAM241A	CDKN1A	NFILZ	C16orf78	CRBN	CTNNBIP1	CYP2U1	CLDN15	KIAA1210	TRIM2		DCLRE1C	CD38
FAM47E-STBD1	CDKN1B	NHSL2	C16orf86	CRCP	CTNND1	CYP51A1	CLDN19	KIAA1549	TRIM65		DCN	CD40
FAM76A	CDKN2AIPNL	NKAIN3	C16orf87	CREB3L1	CTSV	CYREN	CLEC1B	KIF26B	TRIP11		DCTPP1	CD59
FAM83F	CDS2	NKTR	C17orf50	CREB3L2	CTTNBP2NL	CYTH3	CLEC20A	KIRREL3	TRIT1		DCUN1D1	CD7
FANCA	CDYL2	NLGN1	C18orf25	CREB5	CTXND1	CYYR1	CLEC5A	KITLG	TRPC4		DCUN1D4	CD80
FANCI	CEACAM1	NLGN4X	C18orf32	CRELD2	CUEDC1	DAAM1	CLINT1	KLF3	TRPM7		DCX	CD82
FARSA	CEBPG	NLGN4Y	C18orf63	CRH	CUL3	DACH1	CLIP1	KLF5	TTC30A		DDA1	CD83
FAXC	CELF2	NMNAT2	C19orf25	CRISP2	CUL4A	DAGLA	CLIP4	KLF6	TTC33		DDX23	CD84
FBN2	CELF4	NR2C2	C19orf47	CRTC3	CUL4B	DAPK1	CLSPN	KLF7	TXLNB		DDX3X	CD86
FBP2	CEND1	NR4A2	C19orf54	CRYBA4	CUTA	DAZAP2	CLTB	KLHDC2	UCP3		DDX42	CD8A
FBXO31	CENPN	NRBP2	C1orf115	CRYL1	CX3CR1	DBN1	CLUAP1	KLHL28	UEVLD		DDX51	CD8B2
FBXO33	CEP104	NREP	C1orf127	CSF1	CXCL12	DCAF4L2	CMA1	KLHL42	ULK2		DEFB134	CD93
FBXO36	CEP164	NRG1	C1orf198	CSNK1A1	CXCR1	DCC	CMBL	KNOP1	UMPS		DEK	CD99
FBXO42	CEP170B	NRL	C1orf21	CSNK1G1	CXCR4	DCLRE1B	CMC2	KPNA4	UNC5C		DENND11	CDC14A
FCAR	CEP20	NRXN3	C1orf50	CSNK1G3	CYB561D1	DCP1A	CMIP	KPNA6	UNKL		DENND1A	CDC14B
FCRL3	CEP250	NUCKS1	C1orf74	CSNK2A1	CYB5RL	DDI2	CMKLR1	KPNB1	UPB1		DENND2C	CDC25A
FECH	CEP41	NUDCD1	C1QL4	CSPG4	CYBC1	DDIT3	CMSS1	KRAS	VIPR1		DENR	CDC37
FER	CEP43	NUFIP1	C1QTNF3	CSRNP2	CYFIP1	DDIT4	CMTM4	KRT3	VIPR2		DESI1	CDC40
FERMT3	CEP57L1	NUP50	C1QTNF5	CSRNP3	CYLD	DDN	CMTR1	KTI12	VLDLR		DESI2	CDC42
FGD6	CEP85	NXPE3	C1QTNF6	CT55	CYP1A1	DDR2	CNBP	L3MBTL1	VMAC		DHDDS	CDC42EP3
FGF1	CEP95	NYAP2	C1RL	CTCFL	CYP27B1	DDT	CNGB3	LALBA	WNT2B		DHRS2	CDC42EP4
FGF13	CERKL	OBSL1	C2	CTDSPL	CYP3A5	DDX18	CNIH1	LAMA4	VTA1		DHX33	CDC42SE1
FHL5	CERS5	OCA2	C20orf194	CTDSPL2	CYP4F11	DDX20	CNNM2	LAMP1	WWOX		DHX57	CDCA3
FKBP15	CERT1	OPALIN	C20orf202	CTNNBIP1	CYP7B1	DDX24	CNNM4	LARP1B	YIPF4		DIAPH2	CDH11
FKTN	CETN1	OPCML	C21orf58	CTNS	CYREN	DDX25	CNOT4	LARP4B	YPEL2		DIO2	CDH13
FLJ44635	CETN2	OPRL1	C21orf62	CTSB	CYTH2	DDX4	CNOT7	LATS1	YPEL5		DIPK2B	CDH18
FLRT2	CFAP65	OR14I1	C21orf91	CTSC	CYYR1	DDX42	CNOT8	LCOR	YTHDC2		DIS3	CDH2
FLT1	CFAP97	OR1D2	C22orf23	CTSK	DACH1	DDX52	CNOT9	LDLR	ZBP1		DISC1	CDH24
FMN1	CFHR3	OR2T2	C2CD2	CTSS	DACT2	DDX54	CNPY1	LEF1	ZBTB34		DISP2	CDH4
FMNL3	CFLAR	OR2T35	C2orf49	CTSV	DAZAP2	DDX6	CNPY4	LEPROTL1	ZBTB37		DKK2	CDH6
FMOD	CFP	OR2V2	C2orf50	CTXND1	DCAF16	DEK	CNTFR	LHFPL2	ZBTB8B		DKK3	CDH8
FNDC3B	CGGBP1	OR4D9	C2orf68	CUBN	DCAF5	DENND11	CNTLN	LHX9	ZCCHC14		DLG1	CDHR2
FNDC5	CHAC1	OR9Q1	C2orf88	CUL1	DCANP1	DENND1A	CNTN1	LMBRD1	ZCCHC24		DLG2	CDIN1
FNDC8	CHAD	ORAI2	C2orf92	CUX1	DCLK1	DENND2B	CNTN2	LNPEP	ZDHHC17		DLK1	CDIP1
FOLR1	CHCHD6	OSM	C3orf18	CWC25	DCLK3	DERL1	CNTNAP5	LNX2	ZDHHC23		DLST	CDK16
FOS	CHD8	OTUD7B	C3orf35	CYB561D1	DCN	DERL2	COA1	LOC105372824	ZDHHC3		DMAC2	CDK20
FOSL2	CHDH	P2RX7	C3orf52	CYB5D1	DCUN1D3	DFFA	COMMD9	LPIN1	ZHX1		DNAH14	CDKN2B
FOXD2	CHIC1	PABPC4	C3orf86	CYB5R4	DCX	DGAT2L6	COPS2	LPIN2	ZHX3		DNAJB3	CDON
FOXI2	CHIC2	PABPC5	C4orf17	CYB5RL	DDHD1	DGCR2	COPS7B	LRAT	ZNF225		DNAJC17	CDR2L
FOXL2NB	CHKA	PAFAH1B1	C4orf3	CYBB	DDHD2	DGKB	COQ10B	LRP10	ZNF248		DNAJC27	CDRT1
FOXO3	CHMP7	PAIP2B	C4orf33	CYBC1	DDX17	DGKH	CPD	LRP11	ZNF280B		DNAJC30	CDRT4
FOXO3B	CHP1	PAK3	C4orf45	CYBRD1	DDX18	DGKI	CPEB2	LRPPRC	ZNF3		DOCK10	CDV3
FRRS1L	CHP2	PAPLN	C4orf50	CYCS	DDX25	DHFR2	CPEB4	LRRC29	ZNF302		DPH3	CEBPA
FSD1L	CHRM3	PAQR6	C5AR1	CYP19A1	DDX3X	DHRS12	CPM	LRRC55	ZNF319		DPH6	CELF1
FSTL5	CHST11	PAQR9	C5orf51	CYP1B1	DDX3Y	DHRS2	CPNE3	LRRC58	ZNF445		DPP10	CELF3
FUT9	CHST12	PATE2	C5orf63	CYP20A1	DDX4	DHX8	CPSF7	LRRC8B	ZNF557		DPP8	CELF4
FXR1	CHST15	PATL2	C7orf50	CYP26B1	DDX52	DIAPH1	CPXCR1	LRRN4CL	ZNF577		DPYSL3	CELF5
GAB1	CHST6	PAX7	C8orf37	CYP27C1	DDX60L	DIAPH2	CRABP2	LRRTM4	ZNF587B		DPYSL5	CEMIP
GABRA3	CHST9	PBXIP1	C9orf16	CYP51A1	DEDD	DICER1	CRADD	LYPD1	ZNF609		DR1	CENPI
GAL3ST3	CIB1	PCGF5	C9orf57	CYREN	DEK	DIDO1	CRB2	LZTS1	ZNF629		DRAM1	CENPM
GALNT10	CIITA	PCNX3	C9orf85	CYTL1	DENND10	DIMT1	CREB1	M6PR	ZNF652		DRAM2	CENPN
GALNT11	CILP	PCSK6	CA10	DAAM2	DENR	DIO2	CREG2	MACIR	ZNF766		DRG1	CENPO
GALNT16	CISH	PCSK7	CABP2	DALRD3	DEPDC4	DIP2A	CRELD1	MAFG	ZNF84		DSC3	CEP250
GALNT4	CKAP2L	PCYT1A	CABP7	DAP3	DERL1	DIRAS2	CRK	MAGI1	ZNF888		DTD1	CEP41
GALR1	CLBA1	PCYT1B	CACNA1C	DAZ1	DERL2	DIS3L2	CRKL	MAGIX	ZSCAN20		DTNA	CEP44
GALT	CLCN3	PDCD7	CACNA2D1	DAZ4	DESI1	DKK3	CRNKL1	MAML2	ZXDB		DTWD1	CEP57L1
GANC	CLCN5	PDE11A	CACNA2D2	DAZL	DGAT2	DLEC1	CRTAP	MAP2K6			DUSP19	CEP63
GAR1	CLEC5A	PDE1C	CACYBP	DCAF10	DGCR8	DLG2	CRTC2	MAP3K1			DUSP22	CEP70
GAS8	CLHC1	PDE4B	CADM2	DCAF11	DGKI	DLGAP1	CRX	MAP4K2			DUSP28	CEP78
GASK1A	CLIC6	PDE4D	CADM3	DCAF15	DGKK	DLX1	CS	MAP9			DUSP4	CEP85L
GATAD2A	CLK3	PDK1	CALB2	DCAF16	DHH	DMP1	CSDE1	MAPK10			DUSP5	CEP89
GATC	CLMN	PDK3	CALCOCO1	DCAF4L2	DHRS7	DMTN	CSF2RB	MAPK14			DYNLL2	CEP97
GATD1	CLNK	PDS5B	CALCOCO2	DCC	DHX36	DNAJB12	CSKMT	MAPK8			DYRK1A	CERS3
GATD3A	CLOCK	PEA15	CALCR	DCLK1	DIABLO	DNAJB5	CSMD2	MAPK9			DYRK3	CFAP65
GCA	CLSTN3	PEG10	CALCRL	DCLRE1B	DIAPH1	DNAJB7	CSNK1D	MARCHF3			E2F2	CFAP97D1
GCM2	CLUH	PFKFB2	CALHM5	DCP2	DIP2A	DNAJC19	CSNK1G1	MBD4			E2F3	CFL2
GCN1	CLVS2	PGAP2	CALU	DCTN4	DIP2B	DNAJC21	CSNK2A1	MBD5			EAF1	CFLAR
GCNA	CMC1	PGGT1B	CAMK2B	DCTN5	DIPK2B	DNAJC5G	CSNK2A2	MBNL3			ECM2	CFP
GCNT3	CMC4	PGR	CAMK2N2	DDAH1	DIS3	DNAL1	CSRNP3	MBOAT4			EDA2R	CH25H
GDF7	CMKLR1	PHF23	CAND1	DDHD1	DLEC1	DNASE1L1	CTCF	MCC			EDC4	CHCHD6
GDNF	CMSS1	PHF24	CANX	DDHD2	DLG2	DOCK3	CTDSPL2	MCMDC2			EEF1A1	CHID1
GDPD5	CMTM4	PHLDA1	CAP1	DDI2	DLG3	DPF1	CTLA4	MCPH1			EFCAB11	CHKB
GFM1	CNDP2	PIANP	CAPN14	DDR2	DLGAP1	DPF3	CTNNA2	MDGA1			EFCAB6	CHM
GFOD1	CNGB1	PIAS2	CAPN3	DDX21	DMBT1	DPH2	CTSC	MDM4			EFNA5	CHP2
GGA3	CNIH4	PIM2	CAPN5	DDX31	DMKN	DPP10	CTXND1	MEGF10			EGFLAM	CHRM3
GHR	CNKSR2	PISD	CAPNS1	DDX41	DMTF1	DPP8	CUL2	MEGF8			EGFR	CHRM4
GIGYF2	CNKSR3	PITPNB	CAPNS2	DDX51	DNAJA3	DPPA4	CUL3	MESD			EHHADH	CHRNA10
GIMAP1-GIMAP5	CNNM4	PITPNM1	CAPSL	DEFB112	DNAJB2	DPYSL3	CUTA	MEX3C			EIF1	CHRNA3
GIMAP5	CNOT6L	PKD2	CAPZA1	DELE1	DNAJC10	DRP2	CWC25	MFAP3			EIF2A	CHRNA4
GLB1L	CNOT9	PLA2G12B	CAPZA2	DENND10	DNAJC15	DSC2	CX3CR1	MFF			EIF3F	CHRNB3
GLRA3	CNTN5	PLA2R1	CARD14	DENND11	DNAJC16	DSC3	CXCL11	MGAT4C			EIF4B	CHST10
GLS	CNTNAP2	PLCE1	CASK	DENND1A	DNAJC17	DSE	CXCL12	MIA3			EIF4E3	CHST12
GMEB1	COA3	PLD5	CASP1	DENND2A	DNAJC24	DSTN	CXCL8	MIB1			ELAVL1	CHST2
GNA12	COA7	PLEKHA3	CASP10	DENND2C	DNAJC3	DTWD1	CXorf56	MICAL2			ELAVL3	CHST3
GNAI1	COG5	PLEKHA8	CASP14	DENND4C	DNAJC9	DTX4	CXXC4	MINDY4B			ELF2	CHST6
GNAT1	COG6	PLEKHG3	CASQ2	DERL1	DNM1L	DUSP15	CYB561D1	MKLN1			ELFN2	CHST8
GNB1L	COG8	PLPP3	CASR	DERL3	DNMT3A	DUSP16	CYB5A	MKRN3			ELOVL2	CHST9
GNG2	COL20A1	PLXNA4	CASTOR2	DGKB	DOC2A	DUSP26	CYB5R2	MLF2			ELOVL6	CIB4
GNGT2	COL26A1	PMEPA1	CATSPER2	DGKD	DOCK7	DUSP28	CYB5R4	MLXIP			ELP1	CIITA
GOLGA2	COL4A1	PMS2	CAV1	DGKH	DOK6	DUSP4	CYB5RL	MME			ELP2	CISD1
GOLGA3	COL4A4	POFUT1	CAV2	DHDDS	DPF2	DYDC1	CYBRD1	MMP16			ELP4	CISD3
GOLGA6A	COL4A6	POLK	CAVIN4	DHFR	DPH5	DYDC2	CYP19A1	MOB1B			EMC4	CISH
GOLGA6B	COL8A2	POLR3E	CBLL1	DHRSX	DPM2	DYNLL2	CYP1A1	MOXD1			EMC8	CLCA2
GOLGA6C	COLGALT1	PON1	CBLN2	DHTKD1	DPY19L4	DYRK1B	CYP20A1	MPI			EMILIN3	CLCN4
GOLGA8F	COLGALT2	POU2F1	CBX1	DICER1	DPYSL3	DYRK4	CYP26B1	MPPED2			EML6	CLCN5
GOLT1B	COMMD3	POU2F2	CBX5	DIP2A	DPYSL5	DZANK1	CYP27C1	MR1			EMX1	CLDN1
GOSR2	COMMD5	POU5F2	CBX7	DISP2	DRD5	DZIP1	CYP3A4	MRPL11			ENOSF1	CLDN14
GP2	COMMD7	PPARGC1A	CCAR2	DIXDC1	DSC1	E2F2	CYP4A11	MRPL19			ENOX2	CLDN3
GPBP1	COP1	PPFIBP1	CCBE1	DKC1	DSC3	E2F5	CYP4F11	MRPL23			ENSA	CLDN4
GPR155	COPB1	PPIAL4H	CCDC102A	DKK3	DSE	EARS2	CYP7B1	MRPL42			ENTPD6	CLDN5
GPR176	COPS7B	PPM1D	CCDC103	DLC1	DSN1	EBAG9	CYREN	MRPL50			EOLA1	CLEC12A
GPR182	COQ10B	PPP1R10	CCDC114	DLG2	DST	EBF1	CYSLTR2	MRPL57			EOLA2	CLEC2A
GPR63	COQ5	PPP1R11	CCDC125	DLG3	DTNA	EBF4	CYTH2	MRPL9			EPB41	CLEC2D
GPRC5B	CORO1B	PPP2CA	CCDC127	DMAC2L	DTWD1	ECHDC1	DAAM2	MRPS10			EPHA10	CLEC7A
GPSM2	COX6B2	PPP2R2B	CCDC13	DMBX1	DTX3L	EDA	DAPK2	MRPS25			EPHA7	CLIC5
GRAMD1B	CPD	PPP2R5E	CCDC136	DMRTA2	DUS4L-BCAP29	EDAR	DAZ4	MRRF			EPM2A	CLIP4
GRAMD2A	CPEB1	PPP3R2	CCDC137	DNAJB14	DUSP15	EFCAB11	DCAF1	MSR1			EPM2AIP1	CLN3
GRAMD4	CPLX3	PRDM10	CCDC138	DNAJB5	DUSP6	EFCAB13	DCAF16	MTA1			EPN1	CLN6
GREB1L	CPM	PRDM2	CCDC14	DNAJB7	DYDC1	EFCAB2	DCAF4L2	MTCL1			EPS15	CLOCK
GREM1	CPNE4	PRELID2	CCDC141	DNAJC17	DYM	EFHD2	DCAF8	MTHFD1L			ERBB2	CLPB
GRIA1	CPSF2	PRIMA1	CCDC152	DNAJC18	DYRK1A	EFNA2	DCBLD2	MTMR1			ERBB3	CLPTM1L
GRIN2A	CPSF4	PRKAB1	CCDC153	DNAJC21	DYRK2	EFNA4	DCDC2	MTMR3			ERBB4	CLSPN
GRIN2B	CPTP	PRKCH	CCDC157	DNAJC22	DZIP3	EFNB2	DCN	MTMR4			ERC1	CLU
GRK5	CRADD	PRLR	CCDC163	DNAJC24	E2F3	EGR2	DCPS	MYLK3			ERC2	CMC2
GRM1	CRCP	PRPSAP1	CCDC169	DNAJC27	E2F6	EHHADH	DCTN4	MYLK4			ERCC4	CMIP
GRM6	CREB1	PRR11	CCDC172	DNAJC9	EDA	EIF2A	DCUN1D1	MYNN			ERCC8	CMKLR1
GSTCD	CREB3L3	PRR14L	CCDC173	DNAL1	EDAR	EIF2B2	DCUN1D5	MYO10			ERG	CMTM3
GSX2	CREBL2	PRSS16	CCDC174	DNASE2	EEF1AKMT3	EIF3J	DCX	MYO5A			ERVH48-1	CMTM5
GTDC1	CREBRF	PSD2	CCDC177	DNMT3A	EEF2KMT	EIF4A1	DDB2	MYOT			ERVW-1	CNGA2
GTF2H1	CREBZF	PSENEN	CCDC180	DNPEP	EEFSEC	EIF4E3	DDHD1	MYT1L			ESPN	CNGB1
GUCY1A2	CRH	PSMC4	CCDC198	DOK1	EEPD1	EIF4EBP2	DDI2	NAB1			ESPNL	CNN1
GVQW3	CRHR1	PSMD12	CCDC24	DOP1B	EFCAB11	EIF5AL1	DDIT4	NACC2			ESR1	CNNM2
GXYLT1	CRIP2	PTCD2	CCDC25	DPF3	EFCAB5	EIPR1	DDR1	NALCN			ESRP2	CNOT9
GZF1	CRKL	PTGIR	CCDC32	DPH3	EFHB	ELAVL1	DDX17	NAP1L5			ETFDH	CNR1
H2AZ2	CS	PTP4A1	CCDC43	DPP4	EFHC1	ELAVL4	DDX19B	NAPB			ETV3	CNR2
HACD4	CSF1R	PTPN3	CCDC50	DPY19L3	EFNA4	ELFN1	DDX25	NASP			ETV7	CNST
HAP1	CSF2RB	PTPN4	CCDC57	DPY19L4	EFNA5	ELK3	DDX42	NAT14			EXOSC1	CNTN1
HARS2	CSNK1A1	PTPRB	CCDC59	DRAM1	EGR1	ELK4	DDX46	NAV1			EXOSC3	CNTN2
HAS2	CSNK1G1	PTPRD	CCDC6	DRAXIN	EHD4	ELMOD3	DEDD	NCBP2			EXT1	CNTNAP2
HAUS2	CSNK2A1	PTPRQ	CCDC69	DSC2	EI24	ELN	DEF8	NCOA2			EXT2	CNTNAP5
HDAC4	CT55	PYGO2	CCDC71L	DSC3	EIF1AD	ELOVL1	DEGS1	NCOA5			FAAH2	COA1
HDAC5	CTCFL	PYM1	CCDC80	DSCC1	EIF1AX	ELOVL7	DEK	NCR3LG1			FABP7	COA7
HDDC3	CTDNEP1	QSOX1	CCDC82	DSTN	EIF1B	ELP2	DENND2A	NDUFS2			FAM102B	COBL
HDGFL3	CTDSP2	RAB10	CCDC85C	DSTYK	EIF2AK2	EMC3	DENND4B	NECTIN3			FAM107B	COBLL1
HEBP2	CTDSPL	RAB17	CCDC90B	DTNA	EIF2B2	EML5	DENND5B	NEDD4L			FAM118A	COL14A1
HEPHL1	CTDSPL2	RAB22A	CCDC93	DTWD2	EIF2S3	EMP2	DEPDC5	NEMP1			FAM120AOS	COL17A1
HERPUD1	CTNNBIP1	RAB33B	CCDC9B	DTYMK	EIF3B	ENDOV	DERL2	NEO1			FAM133B	COL26A1
HEXA	CTNND1	RAB3IP	CCHCR1	DUS4L-BCAP29	EIF4E	ENSA	DFFA	NEU1			FAM161A	COL27A1
HGH1	CTPS2	RAB5B	CCL11	DUSP7	EIF4E3	EPB41L5	DGCR6	NEURL4			FAM172A	COLEC10
HHIPL1	CTSS	RAB5IF	CCL14	DYM	EIF5	EPDR1	DGKB	NEXMIF			FAM177B	COLGALT1
HHLA1	CTSV	RAD51D	CCL3	DYNC1H1	EIF6	EPHA1	DGKK	NFATC4			FAM200B	COLGALT2
HIF1AN	CTXN1	RAD54L2	CCL4L2	DYNLL2	ELAVL4	EPHA10	DHCR24	NFIB			FAM204A	COLQ
HINFP	CTXND2	RALA	CCL5	DYRK1A	ELF2	EPHA6	DHCR7	NFIX			FAM214A	COPG2
HLA-DMA	CUL4B	RAPGEF2	CCN1	DYRK2	ELF5	EPHB1	DHDDS	NFX1			FAM217B	COPS7B
HM13	CUL5	RASGRF2	CCN4	DYRK3	ELK4	EPM2AIP1	DHFR	NHS			FAM219B	COPS8
HMBOX1	CUX1	RASL10A	CCNB1	DYRK4	ELL	EPN1	DHH	NIT1			FAM227A	COPZ1
HNRNPA3	CWF19L2	RASSF8	CCND2	DZANK1	ELMOD3	EPS15L1	DHODH	NKAIN3			FAM236A	COQ10B
HNRNPU	CX3CR1	RAVER1	CCND3	E2F6	ELN	ERCC8	DHRS2	NKX1-2			FAM71F1	CORO2A
HOMER2	CXCL9	RAX2	CCNG1	EAF1	ELOB	ERG	DHTKD1	NNMT			FAM76A	CORO7
HOXC13	CYB561D1	RBM12	CCNG2	ECSCR	ELOVL1	ERGIC1	DHX8	NOL4			FAM83F	COX18
HPCAL1	CYB561D2	RBM23	CCNJL	ECSIT	ELOVL6	ERVV-2	DIABLO	NOTCH2NLC			FAM98B	COX19
HPS4	CYB5B	RC3H2	CCNL2	ECT2L	ELP2	ESR1	DIDO1	NOVA1			FAN1	COX7A1
HSBP1	CYB5R3	REEP1	CCNP	EDNRB	ELP4	ETS1	DIO2	NOVA2			FANCA	CPLX3
HSF2BP	CYB5R4	RGP1	CCNYL1	EEF2K	EMC8	ETV1	DIPK2B	NOX5			FANCC	CPM
HTR6	CYB5RL	RLBP1	CCP110	EFCAB1	EMILIN3	ETV3	DIS3	NPFFR1			FANCF	CPNE1
HTRA4	CYBC1	RLIM	CCR2	EFCAB10	EML4	ETV5	DISC1	NPRL3			FARP1	CPPED1
HYOU1	CYP11A1	RNF125	CCRL2	EFCAB11	EML5	EXOC6B	DKC1	NQO1			FASTKD2	CPSF2
IBA57	CYP27C1	RNF135	CD101	EGLN3	EMP1	EYA3	DLG2	NR5A2			FBLN5	CPSF7
ICA1L	CYP2R1	RNF144B	CD151	EGR3	ENDOD1	F11R	DLG4	NRBF2			FBLN7	CPT2
ICE2	CYP3A4	RNF213	CD1B	EIF1AX	ENTPD5	F13A1	DLGAP1	NRF1			FBXL2	CRADD
IER5L	CYP4F22	RNF217	CD1C	EIF1B	ENTPD7	FABP2	DMAC2	NRG1			FBXL3	CRAT
IFI44L	CYP8B1	RNF38	CD209	EIF2AK2	ENY2	FADS1	DMAC2L	NRG3			FBXL4	CRB2
IFT20	CYREN	ROBO2	CD244	EIF2D	EOLA1	FAF1	DMWD	NSD1			FBXO21	CREB3L3
IKBKG	CYRIB	ROCK1	CD247	EIF2S1	EOLA2	FAM107A	DNAAF2	NSD2			FBXO25	CREBRF
IKZF3	CYSLTR1	RPAP1	CD274	EIF3F	EPB41L4A	FAM110B	DNAJA3	NTN1			FBXO32	CRHR1
IKZF4	DALRD3	RPH3AL	CD276	EIF3M	EPC1	FAM111A	DNAJB12	NTRK3			FBXO34	CRIP2
IL13	DAPK2	RPP25L	CD2BP2	EIF4E3	EPG5	FAM118B	DNAJB14	NUDT12			FBXO36	CRISP1
IL16	DBNDD1	RPS6KA3	CD300A	EIF4G3	EPM2AIP1	FAM122A	DNAJB5	NUDT4			FCGR2A	CRISP3
IL17REL	DBNDD2	RPS6KA6	CD300LB	EIF5	EPPIN	FAM126B	DNAJC15	NXPH1			FCGR3A	CROT
INF2	DBNL	RRAGD	CD302	EIF5A2	EPS15	FAM13C	DNAJC19	OGG1			FCGR3B	CRP
INO80C	DBX2	RSBN1L	CD40	EIPR1	ERAP1	FAM160A1	DNAJC6	OLA1			FCMR	CRPPA
INPP4A	DCAF10	RTN3	CD58	ELAVL4	ERCC6L2	FAM160B1	DNAJC7	ONECUT2			FECH	CRTAM
INPP4B	DCAF12L1	RUNDC1	CD59	ELF4	ERGIC2	FAM166B	DNAL1	OPHN1			FFAR4	CRTAP
INPP5K	DCAF16	RUNX1T1	CD5L	ELK1	ERI3	FAM167A	DNASE2	OPRM1			FGF14	CRYAA
INTS3	DCAF5	S100A16	CD6	ELK4	ERICH3	FAM181B	DNM1	OR14A2			FGF2	CRYAA2
IP6K1	DCAF7	S100PBP	CD63	ELP3	ERO1A	FAM200B	DNPEP	OR1D2			FGFR1	CSNK1A1
IPO9	DCDC1	SCAI	CD69	EMB	ERRFI1	FAM205C	DOCK3	OR2T6			FGFR3	CSNK1G3
IPPK	DCLK1	SCFD2	CD84	EMC1	ERVFRD-1	FAM20B	DOCK8	OR4K17			FHAD1	CSRNP2
IQCH	DCLK2	SCN4B	CD86	EMG1	ESPNL	FAM219B	DOHH	OR51D1			FHDC1	CSRP1
IQCJ	DCLK3	SCN8A	CD8A	EMILIN3	ESRP1	FAM237B	DPAGT1	OR5H14			FHIT	CTBS
IQSEC1	DCLRE1C	SDR42E1	CD8B	EML3	ESRRA	FAM240A	DPEP2NB	OSBPL10			FIGNL2	CTDSP1
IRS2	DCP2	SEC63	CD8B2	EML5	ESRRG	FAM241B	DPM2	OSGIN2			FKBP14	CTNNA3
ISM1	DCTN5	SEMA5B	CD96	EMSY	ESYT2	FAM53C	DPP10	OTP			FKBP15	CTNNBIP1
ISM2	DCUN1D1	SENP1	CD99	ENAH	ETDA	FAM78B	DPP3	OVCH1			FKBP5	CTNND1
ITCH	DCX	SENP5	CD99L2	ENOX2	ETF1	FAM8A1	DPP9	OXNAD1			FKRP	CTRC
ITGA1	DDA1	SENP8	CDC14A	ENPP5	ETFBKMT	FAR2	DR1	PAG1			FKTN	CTRL
ITGA11	DDHD2	SERPINB10	CDC20B	ENTPD1	ETNK1	FARS2	DRAM1	PANK3			FLRT3	CTSB
ITGA3	DDOST	SERPING1	CDC25A	ENTPD4	ETNK2	FBLN5	DRAXIN	PAPSS2			FLT1	CTSS
ITGA4	DDR2	SETD4	CDC42	ENTPD5	ETS1	FBXL12	DRD2	PAQR8			FMN1	CTSV
ITGAM	DDX24	SETD7	CDC42BPB	ENTPD7	EVL	FBXL16	DSC1	PAQR9			FMNL3	CTTNBP2NL
ITM2B	DDX3X	SETDB2	CDC42SE1	ENTPD8	EXD2	FBXL4	DSG2	PARP11			FMOD	CTXND2
ITPK1	DDX3Y	SFPQ	CDC6	EPB41L1	EXOC2	FBXO25	DSTN	PARVA			FNBP1L	CUBN
ITPRIPL2	DDX58	SGCB	CDCA3	EPB41L4A	EXOC5	FBXO30	DSTYK	PAWR			FNIP2	CUEDC1
JAM2	DDX6	SGK3	CDCA4	EPB41L5	EXOSC6	FBXO42	DTNA	PAX5			FOSL1	CUL4B
JCAD	DEFB134	SGO2	CDCA8	EPHA3	EXT2	FBXW2	DTX4	PAX8			FOXA2	CUL5
JDP2	DEK	SGPL1	CDH10	EPHA5	EYA3	FBXW8	DUSP15	PBX1			FOXK2	CUZD1
JPH1	DELE1	SGPP2	CDH11	EPHA6	EYA4	FCAR	DUSP19	PCDH10			FOXL2	CX3CR1
JPH4	DENND10	SH3GLB1	CDH13	EPHB2	EZR	FCF1	DUSP2	PCSK9			FOXN1	CXADR
KAT6A	DENND11	SH3KBP1	CDH17	EPM2A	F11R	FCHSD1	DVL2	PCYT1B			FOXO3	CXCL10
KAZN	DENND2C	SH3PXD2A	CDH5	EPPIN-WFDC6	F8	FCHSD2	DYNC1LI2	PDE1A			FOXP1	CXCL12
KBTBD11	DENND5A	SH3TC2	CDH6	ERBB3	FABP3	FCRL1	DYNLL2	PEA15			FOXP2	CXCL2
KBTBD3	DENR	SHISAL1	CDHR3	ERC2	FAM107A	FCRLA	DYRK1A	PECAM1			FPR3	CXCL3
KBTBD6	DERL1	SHLD1	CDK11B	ERCC6	FAM107B	FER	DZIP1	PGAP4			FRAT1	CXCL8
KBTBD7	DERL2	SHTN1	CDK14	EREG	FAM110C	FERMT2	E2F2	PGM2L1			FRMD4B	CXCR5
KCMF1	DERL3	SIDT1	CDK15	ERG	FAM114A2	FFAR2	ECPAS	PGM3			FRMD6	CYB561A3
KCNC1	DEUP1	SKP1	CDK9	ERGIC2	FAM120B	FGD4	ECSCR	PHACTR1			FRMPD4	CYB5D1
KCND2	DFFA	SLC16A12	CDKL1	ERP44	FAM122B	FGF1	ECT2	PHF20			FRRS1	CYB5R4
KCNE1	DFFB	SLC1A4	CDKL5	ESS2	FAM122C	FGF12	EDA2R	PHF21B			FRRS1L	CYP11A1
KCNE1B	DGKE	SLC22A3	CDKN1A	ESYT1	FAM133A	FGF13	EDARADD	PHKA1			FRY	CYP11B1
KCNJ10	DGKH	SLC25A13	CDKN2AIP	ETFA	FAM149A	FGF14	EDEM3	PHKG2			FSHB	CYP11B2
KCNJ15	DGKI	SLC25A15	CDPF1	EVA1A	FAM153A	FGFR1	EEF1E1	PHLDB2			FSTL5	CYP19A1
KCNK12	DGUOK	SLC25A21	CDR2	EVL	FAM163A	FIGN	EEF2KMT	PIAS1			FUNDC2	CYP1A1
KCNK6	DHRS4L2	SLC25A32	CDR2L	EXD2	FAM167A	FKBP10	EFCAB2	PIGA			FUT1	CYP27C1
KCNK7	DHX33	SLC25A36	CDRT1	EXOC5	FAM168B	FKBP1B	EFNA2	PIK3C2A			FUT9	CYP2A7
KCNMA1	DHX35	SLC25A4	CDS2	EXT2	FAM172A	FKBP5	EFNA3	PIK3C3			FUZ	CYP2D7
KCTD11	DHX37	SLC25A45	CDV3	EYA1	FAM177A1	FKRP	EFNA5	PIK3CA			FXR1	CYP4B1
KCTD14	DIABLO	SLC29A1	CDX2	EYA4	FAM177B	FKTN	EFNB1	PITHD1			FXYD6	CYP4F3
KCTD20	DIAPH1	SLC2A4	CDYL	F13A1	FAM180B	FLRT2	EFNB2	PKP2			FYB1	CYP4V2
KCTD21	DIDO1	SLC30A7	CEACAM1	F2RL1	FAM181A	FMC1-LUC7L2	EFNB3	PLEKHA8			FZD5	CYREN
KCTD7	DIO2	SLC35A3	CEACAM21	F2RL3	FAM184A	FMN1	EGFLAM	PLEKHG7			G2E3	CYSLTR2
KCTD8	DIO3	SLC35B3	CELF1	F8	FAM199X	FNBP1L	EGR1	PLEKHH1			GABARAPL1	CYTH2
KDM4E	DIPK1A	SLC35E2A	CELF2	FA2H	FAM204A	FNIP2	EGR3	PMS1			GABBR1	DAAM2
KIAA1143	DIPK1B	SLC35E3	CELF5	FABP7	FAM205C	FOXD1	EHD1	PNMA8A			GABRA1	DAB1
KIAA1549L	DIPK2B	SLC35F5	CELF6	FADS6	FAM216B	FOXI3	EHD3	PNPLA2			GABRP	DAB2IP
KIAA1958	DIRAS2	SLC36A1	CEMIP2	FAH	FAM219B	FOXL1	EIF1AD	POGLUT3			GABRR1	DAO
KIF1B	DIS3L2	SLC41A2	CEND1	FAHD1	FAM220A	FOXN3	EIF2A	POU2F1			GABRR2	DAPK2
KIF21B	DISC1	SLC47A1	CENPC	FAHD2A	FAM221B	FOXP1	EIF2S1	POU6F1			GADL1	DAZAP2
KIF24	DKC1	SLC4A8	CENPL	FAM104A	FAM3B	FOXP2	EIF3F	PPM1A			GAL3ST3	DBN1
KIF2A	DLC1	SLC5A1	CENPM	FAM107A	FAM53B	FOXP3	EIF4A1	PPM1H			GALK2	DBNL
KIRREL3	DLEU7	SLC5A3	CENPN	FAM110D	FAM83B	FOXR2	EIF4A3	PPP1R12B			GALNT10	DBP
KLF11	DLG3	SLC6A11	CENPO	FAM117B	FAM9C	FOXS1	EIF4E3	PPP1R3B			GALNT15	DCAF10
KLF12	DLGAP2	SLC6A4	CEP104	FAM118A	FANCD2OS	FPR3	EIF4EBP2	PPP2R2A			GALNT4	DCAF16
KLF13	DLGAP4	SLC9A6	CEP126	FAM122C	FANCE	FRAS1	EIF4G3	PPP2R5C			GALNT5	DCAF4L2
KLF14	DMBX1	SLC9B2	CEP20	FAM135A	FASTKD5	FRAT1	ELAC2	PPP6C			GALNT6	DCAF7
KLF6	DMD	SLF2	CEP250	FAM135B	FAT3	FRAT2	ELAPOR2	PRCP			GAP43	DCAKD
KLF8	DMRT1	SMG6	CEP41	FAM13B	FAT4	FRK	ELAVL2	PRDM11			GAPVD1	DCBLD1
KLF9	DMRT2	SMIM12	CEP43	FAM153A	FAXC	FRMD3	ELAVL4	PRKAA1			GAS8	DCC
KLHL18	DMRTA2	SMURF1	CEP44	FAM155A	FBRSL1	FRMD5	ELF4	PRKAA2			GATA4	DCDC2
KLHL3	DMXL1	SNRNP48	CEP57L1	FAM160A1	FBXL16	FRMPD4	ELF5	PRKAR2B			GATC	DCDC2C
KLHL42	DNAH7	SNX22	CEP63	FAM160B2	FBXL17	FSCN1	ELK4	PRKCZ			GBP2	DCLK1
KLK12	DNAJA2	SNX33	CEP78	FAM161A	FBXL20	FSTL1	ELL3	PRKD1			GBX2	DCLRE1C
KLK13	DNAJA4	SOCS6	CEP85L	FAM161B	FBXO21	FSTL4	ELOA	PRMT2			GCC2	DCN
KLRG2	DNAJB2	SORBS1	CEP89	FAM168A	FBXO25	FTO	ELOVL5	PRPF19			GCKR	DCP1A
KMO	DNAJB5	SPAG9	CERCAM	FAM172A	FBXO32	FUBP1	ELOVL6	PRRG1			GCM1	DCP2
KMT5B	DNAJB6	SPARC	CERK	FAM177A1	FBXO42	FURIN	ELOVL7	PRUNE2			GCM2	DCTN2
KRI1	DNAJC10	SPATA6L	CERS3	FAM184B	FBXO44	FUT3	ELP1	PSMC3IP			GCNT1	DCTN4
KRT75	DNAJC15	SPCS2	CERS5	FAM204A	FBXO47	FUT9	ELP2	PSMD11			GCSAM	DCTN5
KRT78	DNAJC16	SPON1	CETN1	FAM205C	FBXO6	FYB1	ELP5	PSMD5			GDE1	DCUN1D1
KRT80	DNAJC18	SPTBN1	CETN2	FAM222A	FBXW2	FYCO1	EMC2	PTCD3			GDF11	DCUN1D3
KRTAP8-1	DNAJC22	SRCAP	CETN3	FAM227A	FCHSD2	FYTTD1	EMCN	PTCH1			GEN1	DCX
KSR2	DNAJC27	SRGAP2	CFAP298-TCP10L	FAM241A	FCRL3	FZD2	EML5	PTEN			genesymbol	DDIT3
KYNU	DNAJC30	SRPK1	CFAP44	FAM241B	FDX1	FZD5	EMP1	PTGER3			GET1	DDIT4
L1TD1	DNAJC9	SRPX2	CFAP65	FAM47E-STBD1	FER	FZD9	ENAH	PTP4A1			GFAP	DDO
LACTB	DNASE2	SRSF4	CFAP69	FAM53A	FERMT1	GAB2	ENDOU	PTPN18			GFER	DDT
LAIR1	DNLZ	SSTR2	CFAP91	FAM71F2	FGF10	GAB3	ENG	PTPRJ			GFI1	DDX21
LARP4	DNM3	ST6GALNAC3	CFAP92	FAM78B	FGF12	GABPB2	ENO2	PTPRO			GFOD2	DDX24
LARP6	DNPEP	STK4	CFHR2	FAM81A	FGF13	GABRA4	ENOSF1	PTPRR			GFPT1	DDX5
LBR	DNTTIP2	STMN2	CFHR3	FAM83F	FGF18	GADD45GIP1	ENPEP	PYROXD1			GFRA1	DEF8
LCOR	DOCK8	STON1	CFL2	FANCC	FGF2	GALNT10	ENPP6	RAB21			GFRA2	DEFB132
LCP1	DOK1	STX6	CFLAR	FARP2	FGF7	GALNT16	ENSA	RAB39B			GGCX	DEGS1
LDB3	DOK4	STXBP4	CFP	FARSB	FGF9	GALNT6	ENTPD1	RAB3C			GHSR	DELE1
LEFTY1	DOLPP1	STXBP6	CGREF1	FASTKD2	FHDC1	GALNT9	ENTPD4	RAB9B			GIPC1	DENND10
LEMD3	DPF3	SUCO	CHAC1	FAXC	FHL1	GALP	ENTPD6	RABL2B			GIPC3	DENND5B
LEPR	DPH1	SULF1	CHCHD5	FBLN1	FHL5	GAN	ENTR1	RAC1			GJB3	DENND6B
LETM2	DPH3	SULT1B1	CHCHD6	FBRSL1	FICD	GANAB	EPB41L1	RAD18			GK	DENR
LETMD1	DPM1	SV2C	CHCHD7	FBXL13	FITM2	GAPT	EPB41L2	RAD9B			GKAP1	DEPDC5
LHX9	DPP10	SWAP70	CHD1L	FBXL20	FKBP14	GAREM1	EPB41L5	RAP1GAP2			GLB1L	DEPP1
LIG3	DPP8	SYNC	CHD3	FBXL22	FKBP1A	GATA2	EPHX3	RASGRF2			GLIPR1	DERL3
LIMD1	DPT	SYNE3	CHD5	FBXL3	FKBP1B	GATAD2B	EPM2AIP1	RASSF3			GLIPR2	DES
LIME1	DPYSL5	SYNJ2	CHDH	FBXO22	FKBP9	GATB	EPPIN	RASSF6			GLIS3	DFFA
LIMK2	DRAM1	SYPL1	CHEK1	FBXO27	FKRP	GATD1	EPS15L1	RB1			GLP1R	DGKI
LIN54	DRAM2	SYT7	CHM	FBXO30	FLVCR1	GBF1	EPS8L1	RBFOX2			GLS2	DHDDS
LIN9	DRD2	SYT9	CHMP1A	FBXO31	FMC1	GDAP1	ERBIN	RBM27			GLUL	DHFR
LINGO1	DRICH1	TADA2A	CHN1	FBXO32	FMN1	GDF11	ERC1	RBMS2			GM2A	DHFR2
LINS1	DSE	TAF10	CHP1	FBXO40	FMO2	GDF15	ERCC1	RBMS3			GMCL1	DHH
LIPG	DSTYK	TAF1C	CHP2	FBXO48	FNBP1	GDF5	EREG	RCAN1			GMEB1	DHRS12
LMAN2	DTHD1	TAFA2	CHRM1	FBXW8	FNBP1L	GDNF	ERG	RCAN3			GNA11	DHRS13
LMCD1	DTNA	TAOK1	CHRM4	FCRL1	FOSL2	GEMIN6	ERLIN2	RCC2			GNA12	DHRS7
LMLN	DTX3L	TASOR2	CHRNA3	FCRLA	FOXA2	GFRA1	ERMN	RCHY1			GNAQ	DHX33
LOC100288966	DTX4	TBC1D13	CHRNB3	FDX2	FOXF1	GFRA2	ERP29	RCL1			GNAS	DIABLO
LOC100421372	DUOXA1	TBC1D2B	CHRNG	FECH	FOXI1	GGA2	ERVH48-1	RET			GNG11	DIO2
LPAR2	DUS4L-BCAP29	TBL1XR1	CHST11	FEM1A	FOXJ2	GGCT	ESPNL	RGS17			GNG2	DIO3
LPAR3	DUSP15	TCEA2	CHST6	FER	FOXJ3	GGCX	ESR1	RGS8			GNG4	DIPK2B
LRATD2	DUSP16	TENM4	CHST9	FGF1	FOXL1	GIMAP8	ETHE1	RIC3			GOLGA2	DISP2
LRIG2	DUSP19	TET2	CHTF8	FGF13	FOXM1	GINS2	ETNK2	RIC8B			GOLGA7B	DLAT
LRMDA	DUSP26	TEX261	CHTOP	FGF14	FOXN2	GIPC3	ETS1	RIMBP2			GOLT1B	DLG2
LRP12	DUSP7	TFDP2	CHURC1	FGF4	FOXN3	GJA5	ETV1	RIT1			GPATCH2L	DLG3
LRP8	DUXA	TGFBR1	CIAO3	FGF7	FOXO3	GJB3	ETV3L	RMND5A			GPATCH8	DLG4
LRPPRC	DYRK3	TGIF2	CIAPIN1	FGFR1	FOXP1	GK5	EVI5L	RMND5B			GPC6	DLGAP1
LRRC28	E2F4	TGIF2-RAB5IF	CIDEA	FGFR2	FPGT	GLCCI1	EVL	RNASE1			GPLD1	DLX1
LRRC32	E2F6	THRB	CIDEB	FGL2	FRAT1	GLIPR1	EXD2	RNASEH2C			GPR107	DMAC2L
LRRC57	E2F7	TIFAB	CIDEC	FHAD1	FRK	GLIPR1L2	EXOC4	RNF11			GPR132	DMKN
LRRC7	EBF2	TIGIT	CIITA	FHDC1	FRMPD2	GLIPR2	EXOSC2	RNF138			GPR155	DMRTC1
LRRC73	EBP	TJP2	CIRBP	FHL5	FSD1L	GLP2R	EXTL1	RNF165			GPR161	DMRTC1B
LRRTM4	ECEL1	TKFC	CISD2	FIGN	FSD2	GLRA2	EYA3	RNF43			GPR37L1	DMTN
LSAMP	ECHS1	TLNRD1	CISD3	FILIP1	FTCDNL1	GLS2	F11R	RNF44			GPR55	DNAH9
LSMEM2	ECM2	TM4SF4	CIT	FILIP1L	FUBP1	GLUL	F3	RNMT			GPR68	DNAI4
LSS	EDAR	TMBIM4	CKM	FITM2	FURIN	GNA13	F7	RPGRIP1L			GPRC5A	DNAJB1
LUZP1	EEA1	TMED10	CLASP1	FKBP14	FUT1	GNAO1	FAIM2	RPL15			GPRC5B	DNAJB2
LYRM7	EED	TMEM106B	CLCC1	FKBP15	FXR1	GNAT1	FAM110B	RPL38			GPX1	DNAJB5
LYRM9	EFCAB11	TMEM178A	CLCF1	FKBP7	FYB1	GNPNAT1	FAM118A	RPP25L			GRAMD2B	DNAJC10
LYSMD4	EFCAB14	TMEM248	CLCN3	FLRT2	FYB2	GOLGB1	FAM120B	RPS24			GRAP	DNAJC12
LZIC	EFCAB2	TMEM9B	CLCN5	FLRT3	FYN	GOLM2	FAM120C	RRM2B			GRIA4	DNAJC15
MACROD2	EFCC1	TMOD2	CLCN6	FLVCR1	G0S2	GORASP1	FAM122A	RSKR			GRID2	DNAJC18
MAN1B1	EFNA1	TMPRSS2	CLCNKB	FMNL2	G3BP1	GOSR1	FAM124B	RSL1D1			GRIK1	DNAJC27
MAOA	EFNA2	TNFRSF13C	CLDN18	FMNL3	G3BP2	GOSR2	FAM126A	RSPH9			GRIK3	DNAJC5B
MAP10	EFNB1	TNFSF11	CLDN19	FMOD	GAB1	GP1BA	FAM131B	RSPO4			GRIN2B	DNAJC7
MAP2K3	EFNB3	TNKS	CLDN2	FNDC7	GABARAPL1	GPA33	FAM133A	RTRAF			GRINA	DNAL1
MAP3K13	EFR3B	TNS1	CLDN5	FOXD4L5	GABPB2	GPAT4	FAM136A	RUFY3			GRK7	DNPH1
MAP3K20	EGLN2	TOM1L2	CLEC12A	FOXF1	GABRA1	GPATCH2L	FAM13C	RUNDC1			GRPEL2	DOC2A
MAPK1	EGR3	TOR1AIP1	CLEC16A	FOXI1	GABRA4	GPC1	FAM155B	RUNX1T1			GRSF1	DOCK9
MAPK14	EHF	TPM3	CLEC4E	FOXJ3	GABRB3	GPC4	FAM160A1	RXFP1			GRWD1	DOK1
MARCHF1	EIF1AD	TRAF6	CLEC4F	FOXP2	GABRQ	GPM6B	FAM160B1	S100A2			GRXCR2	DOK6
MARCHF8	EIF2AK2	TRIM10	CLEC4M	FOXQ1	GAD2	GPR153	FAM167A	SAMD13			GSDMD	DPH2
MARCKSL1	EIF2B5	TRIM32	CLEC5A	FPR1	GALK2	GPR176	FAM181A	SAYSD1			GSK3B	DPH3
MARK4	EIF3J	TRIM44	CLEC7A	FRMD1	GALM	GPR26	FAM204A	SCAMP1			GSPT1	DPP10
MARVELD2	EIF4E	TRIM56	CLIC5	FRMD3	GALNT16	GPR62	FAM20C	SCARB1			GTDC1	DPP6
MAS1	EIF4E2	TRMT2B	CLINT1	FRS2	GALNT17	GPR63	FAM214B	SCML4			GTF2I	DPP8
MATN1	EIF4E3	TRMT61A	CLK3	FSD1L	GALNT2	GPR75-ASB3	FAM216B	SCRN1			GUCA1B	DPYSL2
MATR3	EIF4G1	TRPC4	CLK4	FSD2	GALNT4	GPRC5B	FAM219A	SEC24C			GUCA1C	DR1
MBD1	EIF5	TRPV1	CLN3	FTO	GAPT	GPRIN1	FAM219B	SEMA3A			GVQW3	DRAM1
MBL2	EIF6	TRPV3	CLNS1A	FUT10	GAPVD1	GPRIN3	FAM222A	SENP6			GXYLT1	DRD2
MBP	ELAC2	TSPAN33	CLOCK	FUT3	GAR1	GRAMD2A	FAM222B	SEPTIN10			H1-0	DRG1
MCC	ELFN2	TSPYL4	CLPB	FUT6	GAREM1	GRAMD2B	FAM227A	SEPTIN11			H2BW2	DRG2
MCOLN2	ELMO1	TTBK2	CLPP	FXN	GAS1	GRAMD4	FAM243A	SERINC5			H3-3B	DRGX
MCPH1	ELMOD1	TTC38	CLPSL1	FXYD6	GAS7	GRB2	FAM243B	SERPINB12			HACD2	DRP2
MCTP2	ELMOD2	TTLL7	CLRN1	FYTTD1	GASK1B	GRHL1	FAM53B	SERPINE2			HAPLN1	DSCC1
MCTS1	ELOA	TWNK	CLSTN1	G3BP2	GATAD2B	GRHL2	FAM71F1	SESN3			HBS1L	DSTN
MDFIC	ELOC	TXNL1	CLSTN3	G6PC	GATD1	GRHL3	FAM78A	SESTD1			HCAR3	DSTYK
MDFIC2	ELOVL6	TXNRD2	CLTB	GABBR1	GBA	GRIA1	FAM78B	SETD2			HDAC9	DTNA
MEA1	ELP2	TYMSOS	CLUAP1	GABPB2	GCLM	GRIK3	FAM83F	SETD7			HDGFL1	DTWD1
MECP2	ELP3	TYSND1	CLVS1	GABRA2	GDAP2	GRIN2B	FAM8A1	SFMBT1			HECW2	DTWD2
MED22	ELP4	UBA5	CMC2	GABRB3	GDNF	GRIN2D	FAM91A1	SFT2D2			HEG1	DTX4
MED4	ELP5	UBAP2	CMIP	GABRG3	GEMIN8	GRIN3A	FAM9B	SGIP1			HEMK1	DUOXA1
MED9	EMC3	UBE2A	CMKLR1	GABRQ	GFAP	GRIP2	FAR2	SGO1			HEPACAM	DUSP13
MEF2D	EMCN	UBE2D1	CMTM4	GAD2	GFER	GRM4	FARP2	SH2B3			HERC4	DUSP15
MEGF6	EMG1	UBE2I	CMTR2	GADD45G	GFOD1	GRPEL1	FASLG	SH3PXD2A			HES7	DUSP19
MEI4	EMP1	UBE2J1	CNBD1	GALM	GGA3	GRPEL2	FASTKD2	SH3RF2			HIF1AN	DUSP3
MEIS2	EMP2	UBE2J2	CNBD2	GALNT1	GHR	GRTP1	FAT3	SH3TC2			HILPDA	DUSP4
MESD	ENAM	UBE2Z	CNDP1	GALNT15	GINS2	GSE1	FBLN5	SHF			HIPK1	DUSP5
METAP1D	ENDOV	UBE3A	CNDP2	GALNT16	GINS4	GSKIP	FBN3	SHOC2			HIVEP3	DYDC1
METTL24	ENG	UBE3C	CNEP1R1	GALNT4	GK5	GSTO2	FBXL16	SHTN1			HMGA2	DYNLL2
METTL6	ENPP1	UBFD1	CNGA2	GALNT5	GLCCI1	GTF2A1	FBXL22	SIDT2			HMGCL	DYRK1A
METTL9	ENTPD1	ULK2	CNGB3	GALNT7	GLDN	GTF2H5	FBXO21	SINHCAF			HMGXB4	DYRK1B
MEX3A	ENTPD5	ULK3	CNIH1	GALR1	GLIPR1	GUCD1	FBXO22	SIRPA			HMHB1	DYRK4
MFHAS1	ENTPD7	UNC45B	CNIH4	GAN	GLIPR1L2	HAGH	FBXO27	SLAMF7			HMOX1	DZIP3
MFSD4A	ENY2	UPP2	CNKSR3	GARRE1	GLIS3	HAPLN4	FBXO3	SLC10A3			HMSD	E2F1
MFSD4B	EPB41	UQCC3	CNNM2	GAS2L3	GLP1R	HAS1	FBXO33	SLC15A2			HNF4G	E2F3
MFSD8	EPB41L1	UQCRQ	CNOT7	GASK1A	GLP2R	HAS3	FBXO36	SLC15A4			HNRNPA1L2	E2F6
MGAT4C	EPB41L4A	USF1	CNOT8	GATA4	GLRA3	HBEGF	FBXO42	SLC1A4			HNRNPA3	EAF1
MGAT5	EPB41L5	USP15	CNOT9	GATA6	GLS2	HCAR1	FBXO9	SLC1A6			HOOK3	EAF2
MIA2	EPHA2	USP31	CNPY1	GATD1	GMCL1	HCAR3	FBXW2	SLC23A2			HOXB3	EBF1
MIA3	EPHA4	USP35	CNPY2	GCAT	GNA13	HCN4	FCGR3A	SLC24A2			HOXC12	EBF4
MICOS10	EPHA7	USP45	CNPY3	GCNT2	GNAI3	HDAC9	FCGR3B	SLC25A17			HOXC4	ECSIT
MICU1	EPM2A	UTP6	CNR2	GCNT3	GNAO1	HDGF	FCHO2	SLC25A27			HOXD1	EDA2R
MID1	EPN1	UVSSA	CNTF	GDAP1	GNAS	HDHD2	FCHSD2	SLC2A5			HPCAL4	EDC3
MID2	EPOP	WASHC2C	CNTFR	GDF6	GNAT1	HDX	FCMR	SLC30A10			HPS1	EDEM1
MIEN1	EPS15	WBP2	CNTN5	GDPD1	GNE	HEATR6	FECH	SLC30A3			HPSE	EDEM3
MIGA1	ERC1	VCAN	COA1	GDPGP1	GOLGA6L1	HEPACAM	FGF10	SLC30A9			HS3ST1	EDF1
MINDY4B	ERCC1	WDR24	COA3	genesymbol	GOLGA6L6	HES6	FGF11	SLC35E3			HSF2BP	EDN1
MKLN1	ERCC2	WDR31	COBL	GFAP	GOLGA7	HHAT	FGF16	SLC35F5			HSPB7	EEF2K
MKRN3	ERCC4	WDR36	COBLL1	GFM1	GOLGB1	HIF1AN	FGF2	SLC43A2			HTR2C	EFCAB11
MLEC	ERCC6L2	WDR97	COG3	GFOD2	GOLM1	HIP1	FGF8	SLC44A5			HUS1	EFCAB14
MLH3	EREG	WHAMM	COG5	GGT6	GOLPH3	HLCS	FGF9	SLC4A10			HYAL1	EFCAB2
MLXIPL	ERG	VHL	COL11A2	GID4	GOLT1B	HLF	FGFBP3	SLC6A17			IBTK	EFHC1
MMAA	ERGIC1	WNT9B	COL4A4	GIMAP6	GORASP2	HMGB3	FGFR1	SLC6A2			ICE2	EFNA1
MMGT1	ERICH5	VPS26A	COMMD1	GIN1	GOSR1	HNF1A	FHDC1	SLC7A2			ICOSLG	EFNA4
MMP15	ERLIN2	VPS29	COMMD2	GINS3	GP2	HNF4A	FHL3	SLC8B1			IFNAR1	EFNB1
MMP19	ERMN	VPS54	COMMD5	GINS4	GPATCH11	HNRNPA0	FIBCD1	SLC9A8			IFNAR2	EGFR
MOB1B	ERN1	WSB1	COMTD1	GJB6	GPATCH2	HNRNPK	FIGNL1	SLFN11			IFNGR1	EGLN2
MOBP	ERP29	VTA1	COP1	GJC1	GPATCH2L	HOMEZ	FIGNL2	SLFN13			IFRD1	EHBP1
MRO	ESPN	VTCN1	COPE	GJD3	GPC6	HOOK1	FKBP5	SMAD2			IFRD2	EHD2
MRPL43	ESPNL	VTI1A	COPS2	GK5	GPD1L	HOXA1	FLJ44635	SMAD3			IFT74	EIF1
MRPS35	ESR1	XIRP2	COPS4	GLCCI1	GPM6B	HOXB13	FLT1	SMAD5			IGF1R	EIF1AD
MSMO1	ESRRA	YBX2	COPS7A	GLDN	GPNMB	HOXC4	FLT3LG	SMARCA5			IGF2BP2	EIF1AX
MSR1	ESS2	YKT6	COPS7B	GLG1	GPR12	HOXD12	FLT4	SMC2			IGFBP5	EIF2D
MST1L	ETF1	YPEL2	COPZ1	GLIPR1L2	GPR161	HPCAL1	FNBP4	SMG9			IGFLR1	EIF4B
MTERF4	ETFBKMT	YWHAQ	COPZ2	GLO1	GPR173	HPS4	FNDC10	SMIM18			IKZF3	EIF4E2
MTG1	ETNK2	ZBED4	COQ10A	GLOD4	GPR176	HR	FNDC4	SMIM43			IKZF4	ELAVL1
MTIF2	ETV7	ZBTB20	COQ6	GLP2R	GPR26	HRK	FOXL1	SMYD1			IL10	ELAVL4
MTO1	EVI2A	ZBTB37	COQ7	GLRA3	GPR63	HS3ST1	FOXN1	SNCA			IL11	ELF2
MTUS1	EVI5	ZBTB6	CORO2B	GLTP	GPR68	HS3ST2	FOXO3	SNED1			IL16	ELMO1
MTUS2	EVI5L	ZBTB7A	COTL1	GLUL	GPRIN3	HS3ST3B1	FOXO3B	SNRK			IL1A	ELN
MVB12B	EXD2	ZC2HC1C	COX11	GMCL1	GPSM2	HSD3B7	FOXP1	SOCS6			IL1RL1	ELOVL6
MXD3	EXO5	ZC3H11A	COX16	GMCL2	GPX1	HSH2D	FPR3	SOCS7			IL20	EMB
MYH10	EXOC5	ZC3H11B	COX18	GMEB1	GPX8	HSPA4	FRAT1	SOD2			IL27RA	EMC6
MYLK	EXOC6B	ZC3H4	COX6B1	GMPS	GRAMD2A	HSPB7	FRAT2	SP1			IL2RA	EMCN
MYLK3	EXOSC1	ZC3HC1	COX7B	GNAI2	GRAMD2B	HSPB8	FRMD3	SP100			IL5RA	EMP1
MYNN	EYA2	ZDHHC18	CP	GNAI3	GRB7	HTD2	FRMD4A	SPIB			IL7R	EMX1
MYO16	EYA3	ZDHHC9	CPB2	GNAQ	GREM1	HTR4	FRMD4B	SPOCK2			ILDR2	ENAH
MYO5A	F11R	ZFAND2A	CPD	GNB1L	GRIA4	HYDIN	FRMD5	SPRED3			ILF3	ENC1
MYO9A	F2RL2	ZFAND3	CPEB4	GNB5	GRM7	ICE2	FRS2	SPTBN2			ILRUN	ENHO
MYPN	FABP2	ZFP82	CPLANE1	GNG12	GRPEL2	ICMT	FSD1L	SPTLC3			IMPACT	ENSA
MYRIP	FABP7	ZIC3	CPM	GNG2	GRSF1	ID4	FSHB	SREK1IP1			INCENP	ENTHD1
MZF1	FADD	ZKSCAN2	CPNE2	GNG4	GSK3B	IER3IP1	FUNDC2	SRGAP3			ING5	ENTPD4
NAALADL1	FAF1	ZKSCAN8	CPNE5	GNL3L	GSKIP	IFITM10	FUT1	SRP72			INHBA	EOLA1
NACC1	FAF2	ZMAT1	CPNE6	GNPDA2	GSPT1	IFNAR2	FUT3	SRP9			INHBE	EOLA2
NAGA	FAHD2A	ZNF16	CPPED1	GNRHR	GSTA2	IFNGR2	FUT8	SRSF11			INKA2	EP400
NAGPA	FAIM2	ZNF202	CPSF2	GOLGA1	GSTCD	IGDCC3	FXR1	SSBP2			INO80D	EPB41
NAIP	FAM104A	ZNF248	CPSF7	GOLGA2	GSTO2	IGF1R	FZD7	ST13			INPP4A	EPB41L2
NAPEPLD	FAM106A	ZNF284	CRACR2B	GOLGA8A	GSTT2B	IGFBP2	FZD8	ST18			INPP4B	EPB41L5
NBR1	FAM110D	ZNF322	CRB2	GOLM2	GTDC1	IGFBP3	G3BP1	STAG2			INPP5K	EPC1
NCAM1	FAM114A2	ZNF326	CRBN	GON4L	GTF2A1	IGFBP5	GAB3	STAP1			INSYN1	EPHA8
NCKAP5L	FAM117B	ZNF37A	CRCP	GOPC	GTF3C5	IGHMBP2	GABARAP	STAU2			INTS6	EPHB2
NDE1	FAM120C	ZNF431	CREB1	GP2	GTPBP10	IGLL1	GABARAPL1	STC2			IPMK	EPHB3
NDRG1	FAM122A	ZNF483	CREB5	GPATCH2	GTPBP4	IGSF3	GABRA4	STK39			IPO5	EPHB4
NDST1	FAM124B	ZNF484	CRHR1	GPC6	GTPBP6	IGSF9B	GABRR1	STN1			IPO8	EPN2
NDUFA5	FAM131B	ZNF512	CRHR2	GPD2	GUCA1B	IKZF1	GAD1	STRA6			IPP	EPO
NDUFA6	FAM133A	ZNF519	CRIP3	GPHN	GUCA1C	IKZF3	GADD45B	STT3A			IPPK	EPPIN
NDUFB5	FAM133B	ZNF526	CRIPT	GPLD1	GUCY1A1	IL12RB2	GALC	STXBP3			IQCA1	EPPIN-WFDC6
NDUFC2-KCTD14	FAM13A	ZNF529	CRISP1	GPN2	GUCY1A2	IL13	GALK2	STXBP4			IQCJ	EPSTI1
NDUFS1	FAM153A	ZNF532	CRLF2	GPR132	GYG2	IL17RE	GALNT1	STXBP5			IQCK	ERBB4
NEDD1	FAM160B2	ZNF534	CRLS1	GPR149	H1-0	IL2RB	GALNT16	STXBP5L			IQSEC3	ERCC6L2
NEDD4L	FAM161A	ZNF577	CRPPA	GPR155	HABP2	IL31	GALNT6	SUPT3H			IRAK1	ERG
NEDD8	FAM168A	ZNF608	CRTC3	GPR161	HAGH	IL5RA	GALP	SUPT7L			IREB2	ERLIN1
NEFL	FAM172A	ZNF641	CRYBB2	GPR17	HAT1	IL7R	GALT	SV2C			IRF4	ERMAP
NEK9	FAM177A1	ZNF652	CRYM	GPR37	HAUS3	ILDR2	GANAB	SYCE3			IRGQ	ERMN
NEO1	FAM177B	ZNF654	CSAG2	GPR37L1	HAUS4	ING1	GAPT	SYN2			ISY1-RAB43	ERP29
NET1	FAM181B	ZNF670	CSDC2	GPR65	HBEGF	ING3	GARRE1	SYNE1			ITGA11	ERVH48-1
NETO2	FAM189A1	ZNF727	CSF1	GPRIN2	HBP1	ING4	GATA5	SYNPO			ITGB1BP1	ERVV-1
NEURL1B	FAM189A2	ZNF772	CSHL1	GPRIN3	HDAC7	INPP4A	GATAD1	SYNPR			ITIH6	ESM1
NFATC2	FAM199X	ZNF778	CSK	GPSM2	HDAC8	IP6K2	GATAD2B	SYS1			ITPR2	ESR1
NFE2L3	FAM204A	ZNF81	CSNK1A1	GRAMD1B	HDGF	IPO5	GATD1	SYT9			ITPRID1	ESR2
NFIC	FAM20B	ZPR1	CSNK1A1L	GRAP2	HDGFL1	IQSEC1	GATD3A	SYTL5			ITPRIPL1	ESRRA
NHEJ1	FAM210B	ZSCAN26	CSNK1G1	GRHL2	HDGFL3	IRAK1	GATD3B	TACC2			ITSN1	ESRRB
NHLH1	FAM216B		CSNK2A1	GRID1	HDX	IRAK1BP1	GBA	TADA2B			IVD	ESS2
NHLRC2	FAM222B		CSNK2A2	GRK1	HEATR3	IRAK3	GBGT1	TAF10			JADE1	ETS1
NHSL1	FAM227B		CSNK2B	GRSF1	HECTD4	IRF2BPL	GCH1	TAF11			JAG2	ETV1
NHSL2	FAM240A		CSRP1	GRTP1	HEMK1	IRS1	GCLM	TAF1C			JAGN1	ETV3
NIBAN3	FAM243A		CSRP3	GSG1	HERPUD1	ISM1	GCNT1	TAF1L			JAKMIP2	ETV5
NICN1	FAM243B		CTC1	GSK3B	HES2	ITCH	GDAP1	TAF5L			JAM2	EVC
NIPSNAP3B	FAM78B		CTCFL	GSR	HEY1	ITFG1	GDAP2	TANC1			JMJD6	EXOC6B
NKAIN3	FAM81A		CTDNEP1	GSTO2	HEY2	ITGA10	GDE1	TAOK1			JPH3	EXOSC5
NKD1	FAN1		CTDSP1	GTDC1	HEYL	ITGA5	GDF11	TARDBP			JPT2	EXPH5
NKX2-3	FARSB		CTDSP2	GTF2H2C	HGF	ITGA8	GDI1	TBL1XR1			KAT2A	EXT1
NKX2-5	FASTKD2		CTDSPL	GTF2H3	HGSNAT	ITM2B	GDPD5	TERF2			KAT7	EXT2
NLGN2	FBF1		CTF1	GTPBP10	HIC2	ITPK1	GDPGP1	TET2			KATNAL1	EYA4
NLK	FBLN5		CTNNA3	GTPBP4	HIF1AN	ITPRIP	GEMIN8	TEX22			KAZN	F11R
NLRP10	FBN1		CTNNBIP1	GUCA1C	HIGD1A	ITPRIPL2	GEN1	TFCP2L1			KCMF1	F2RL1
NME9	FBXL22		CTNS	GVQW3	HINT1	ITSN1	genesymbol	TGFA			KCNA5	F7
NMT1	FBXO25		CTPS1	GXYLT1	HLTF	JADE2	GFAP	TGFB1			KCNC4	F8
NOL4	FBXO28		CTRL	GYG1	HMG20A	JCAD	GFER	TGIF2			KCNE1	F9
NOL4L	FBXO3		CTSA	GYPA	HMGA2	JDP2	GFI1B	THRB			KCNE3	FA2H
NOM1	FBXO31		CTSB	GZF1	HMGB1	JUN	GFOD1	TIAL1			KCNG4	FAAP100
NOTCH2NLA	FBXO32		CTSC	H2AZ2	HMGB3	JUP	GFOD2	TICAM2			KCNH5	FADS1
NOTCH2NLB	FBXO40		CTSS	HAAO	HMGCR	KALRN	GFRA2	TIGD2			KCNIP1	FADS2
NOTCH2NLC	FBXO41		CTXN1	HACD3	HMGN1	KANK3	GGA1	TIMM17A			KCNIP4	FAF1
NOX1	FBXO42		CUEDC1	HAP1	HMGN3	KANSL1	GGCT	TIMM50			KCNJ15	FAIM2
NOX4	FBXO6		CUEDC2	HAPLN4	HMGXB4	KAT7	GGCX	TIMM9			KCNJ2	FAM102A
NOX5	FBXW2		CUL3	HAUS2	HNF4A	KAZN	GGTLC2	TLK1			KCNK10	FAM104B
NPAS3	FBXW4		CUL4B	HAUS3	HNF4G	KBTBD13	GID4	TLNRD1			KCNK16	FAM110A
NPBWR2	FCAMR		CUTA	HDAC1	HNRNPD	KCMF1	GINM1	TLR3			KCNK2	FAM110B
NPC1L1	FCHSD2		CX3CL1	HDAC11	HNRNPDL	KCNA2	GIT1	TLR5			KCNK3	FAM111B
NR1H4	FCRL5		CX3CR1	HDHD5	HNRNPF	KCNC1	GJB2	TM9SF4			KCNK9	FAM118B
NR2C2	FDCSP		CXCL10	HDX	HNRNPH3	KCNH5	GJB3	TMED10			KCNMA1	FAM122B
NR3C2	FDXR		CXCL12	HEBP2	HNRNPLL	KCNH8	GJB7	TMED2			KCNQ2	FAM122C
NR4A3	FECH		CXCR4	HECW1	HNRNPUL2	KCNJ10	GJC1	TMED5			KCTD16	FAM126A
NRARP	FEM1A		CXCR6	HEG1	HOMER1	KCNJ12	GJD4	TMED7			KCTD17	FAM131A
NRDE2	FER		CXXC5	HELZ2	HOXA5	KCNJ3	GK5	TMED8			KCTD21	FAM131C
NRG1	FERMT2		CYB561	HEMK1	HOXA7	KCNJ6	GLI1	TMEM121B			KCTD7	FAM133B
NRIP1	FERMT3		CYB561D1	HEPHL1	HOXB7	KCNK10	GLIPR2	TMEM123			KDM1B	FAM153A
NRM	FGD4		CYB561D2	HERC3	HOXB9	KCNK15	GLP1R	TMEM132B			KDM3B	FAM155B
NRP1	FGD6		CYB5B	HEY2	HOXC11	KCNK16	GLYATL1	TMEM182			KDR	FAM156A
NSD1	FGF1		CYB5D1	HFE	HOXD1	KCNK6	GMEB2	TMEM25			KIAA0100	FAM160B2
NSD2	FGF12		CYBB	HIC2	HPRT1	KCNK7	GMPPA	TMEM40			KIAA0232	FAM168A
NSD3	FGF13		CYCS	HIF1AN	HPSE2	KCNK9	GNAI2	TMEM50B			KIAA0319L	FAM177A1
NSG1	FGF14		CYLD	HILPDA	HRH1	KCNMA1	GNAI3	TMEM53			KIAA0408	FAM177B
NT5C3A	FGF19		CYP19A1	HINT3	HRK	KCNN3	GNAZ	TMEM59			KIAA0513	FAM178B
NTAQ1	FGFBP1		CYP20A1	HIPK4	HS6ST2	KCNT2	GNB1L	TMEM64			KIAA0586	FAM204A
NTNG1	FHDC1		CYP26B1	HIVEP3	HSD3B2	KCTD12	GNB2	TMOD1			KIAA0930	FAM214B
NTRK2	FHIT		CYP27B1	HLA-DOA	HSF2	KCTD2	GNE	TMPRSS2			KIAA1549L	FAM219A
NTRK3	FIGN		CYP3A7	HLA-DQA1	HSPA13	KCTD20	GNG12	TNFRSF11A			KIAA2013	FAM221B
NUBPL	FILIP1		CYP7B1	HLA-F	HSPA4L	KDM2B	GNG2	TNFSF15			KIF12	FAM227B
NUDT16L1	FILIP1L		CYP8B1	HLCS	HSPBAP1	KDM7A	GNL1	TNIP2			KIF3B	FAM237A
NUFIP1	FKBP1A		CYRIA	HLF	HSPE1	KDSR	GOLGA7B	TNKS2			KIRREL1	FAM241A
NUP133	FKBP4		CYRIB	HM13	HTATIP2	KEAP1	GORASP2	TNRC6B			KLC1	FAM32A
NUP62	FKBP5		CYSLTR2	HMBOX1	HTR1B	KHNYN	GOSR2	TOMM70			KLF10	FAM3B
NUP62CL	FKBP6		CYTL1	HMGCS1	HTR2C	KIAA0040	GP5	TP53			KLF12	FAM53C
NXPH1	FLACC1		DAG1	HMX2	HTR3D	KIAA0319	GPATCH2L	TP53BP1			KLF3	FAM71B
NYNRIN	FLCN		DAGLB	HNF4G	HTR4	KIAA0408	GPC6	TP53TG5			KLF6	FAM71F2
OGFOD3	FLG2		DALRD3	HNRNPA2B1	HUNK	KIAA0513	GPD1	TPCN2			KLF7	FAM83C
OGG1	FLVCR2		DAPK2	HNRNPA3	ICA1L	KIAA0895	GPR149	TPGS2			KLHDC7A	FAM83F
OLA1	FMC1-LUC7L2		DAPL1	HNRNPC	ICE2	KIAA1958	GPR15	TPK1			KLHL11	FAM83G
OLFML2A	FMO2		DAPP1	HOMER2	ICMT	KIF1A	GPR156	TPPP2			KLHL15	FAR1
OLIG2	FMR1		DAZAP2	HOXA1	ICOSLG	KIF6	GPR161	TPRA1			KLK10	FAR2
ONECUT3	FNBP1L		DBF4	HOXB3	IDS	KITLG	GPR162	TRAF3IP2			KLK12	FASTKD1
OPHN1	FNDC5		DBNDD1	HOXD10	IER5L	KLF10	GPR17	TRAM2			KLK2	FBF1
OPN3	FNDC9		DBNL	HOXD8	IFIT3	KLF13	GPR173	TRIM33			KLRC1	FBLIM1
OPRM1	FNIP1		DBT	HP1BP3	IFNGR2	KLF5	GPR174	TRIM4			KLRC2	FBXL18
OR1D2	FOSL1		DCAF10	HPCAL1	IFNLR1	KLF8	GPR176	TRIM9			KMT2A	FBXL19
OR2A5	FOXD4L1		DCAF4	HPSE	IGBP1	KLF9	GPR26	TRMT9B			KMT5C	FBXL20
OR2C1	FOXF1		DCAF4L2	HRH4	IGF1R	KLHL28	GPR55	TSC1			KNL1	FBXO25
OR2J3	FOXF2		DCAF8	HS2ST1	IGF2BP2	KLHL33	GPR61	TSN			KPNA1	FBXO3
OR2L5	FOXJ3		DCAKD	HSBP1	IGFBP3	KLHL6	GPR68	TSPAN2			KPNA5	FBXO40
OR2M3	FOXO3B		DCDC1	HSCB	IGFBP5	KLHL7	GPRC5B	TST			KPNA6	FBXO44
OR51A4	FOXO4		DCLK1	HSD17B1	IGSF11	KLHL9	GPRIN2	TTC28			KRBA2	FBXW2
OR51D1	FOXP3		DCLRE1B	HSD17B3	IGSF23	KLK13	GPSM2	TTYH3			KREMEN1	FBXW5
OR51E1	FOXP4		DCN	HSDL1	IKZF3	KMO	GPSM3	TUB			KRR1	FCF1
OR51L1	FOXQ1		DCP2	HSPE1-MOB4	IL15	KMT5C	GRAMD1B	TUBGCP3			KRT78	FCGR2A
OR5A2	FOXRED2		DCTD	HTD2	IL16	KNOP1	GRAMD4	TUSC3			KRT80	FCGR3A
OR8B8	FRAT2		DCTN2	HTR2A	IL17RE	KPNA4	GRAP2	UBA52			KRTAP19-3	FCGR3B
OR8D1	FRK		DCTN3	HYPK	IL1RAP	KPNB1	GRB7	UBAP1L			KRTAP9-4	FCHO2
OR8J3	FRMD3		DCTN5	ICA1L	IL36B	KRR1	GREB1L	UBE2H			L2HGDH	FCHSD2
OR9K2	FRMD5		DCUN1D1	ICAM4	IL6ST	KRT77	GREM1	UBE2L3			L3MBTL1	FCSK
ORAI2	FRMPD2		DCUN1D2	ICMT	ILDR1	KRT78	GRHL2	UBFD1			L3MBTL4	FDX1
OSBPL6	FRMPD4		DCUN1D3	IER3IP1	ILDR2	KRT81	GRIA4	UBP1			LAIR1	FEM1A
OTOA	FRRS1		DCUN1D4	IFIT3	INAVA	KSR1	GRID1	UBTF			LANCL3	FEN1
OTUD1	FRS2		DCUN1D5	IFIT5	ING5	KTI12	GRIK1	UBXN7			LBH	FER
OTUD3	FSBP		DCX	IFNAR2	INKA2	KXD1	GRIK3	UGT1A10			LBP	FFAR4
PACS2	FSD1L		DDA1	IFNG	INPP1	KYAT1	GRIK4	UGT1A4			LCA5	FGA
PADI2	FTCDNL1		DDAH1	IFNLR1	INSYN2B	LAMC3	GRIP2	UGT1A5			LCA5L	FGF1
PADI3	FTSJ3		DDB2	IFT20	INTS6	LAMP2	GRIPAP1	UGT1A6			LCOR	FGF11
PAEP	FXN		DDHD2	IFT22	INTS9	LAMP3	GRK5	UGT1A7			LCTL	FGF13
PAGR1	FXYD3		DDI2	IFT74	IP6K1	LAMP5	GRPEL2	UGT1A8			LDAH	FGF16
PAH	FZD2		DDR2	IFT81	IPCEF1	LAMTOR3	GSG1L	UGT1A9			LDHA	FGF8
PAICS	FZD4		DDTL	IGF1R	IPO9	LARP4	GSK3B	UGT2B4			LDLRAD4	FGFR1OP2
PALLD	G6PD		DDX10	IGF2BP1	IQCH	LASP1	GSTM3	UGT2B7			LDLRAP1	FHIT
PANK2	GAB1		DDX25	IGF2R	IQSEC2	LBH	GTDC1	UGT8			LENEP	FHOD1
PAQR9	GAB3		DDX3Y	IGFBP5	IRAK1BP1	LCE1E	GTF2A1	ULBP3			LEPR	FIGNL2
PARN	GABARAPL1		DECR1	IGSF11	IRAK3	LCOR	GTF2A2	UNC5C			LEPROTL1	FKBP10
PARP8	GABARAPL2		DECR2	IKZF3	IRAK4	LCORL	GTF2H3	UNC79			LGSN	FKBP11
PATZ1	GABPA		DEDD	IL10	IRF5	LCP1	GTF2H5	UQCRB			LHCGR	FKBP15
PAX5	GABPB1		DEF8	IL12RB2	IRX5	LDLRAD4	GTF3C4	USF1			LHFPL3	FKBP1A
PBX1	GABRA2		DEFB112	IL16	ISCA2	LENG8	GTPBP6	USF3			LIF	FKBP5
PBXIP1	GABRA6		DEFB129	IL17A	ISOC1	LFNG	GUCA1B	USP13			LILRB2	FKBP9
PCDH12	GABRG3		DEFB132	IL17F	ITGAV	LGSN	GUCY1A1	USP45			LIMA1	FLRT3
PCDH15	GABRP		DEFB134	IL17REL	ITGAX	LHFPL2	GUCY2D	USP7			LIMD1	FLT1
PCDH9	GADD45GIP1		DEGS1	IL18BP	ITGB8	LHFPL3	GVQW3	UTP25			LIMD2	FLT3LG
PCDHB1	GAL3ST3		DENND10	IL1A	ITK	LHX6	GYG1	VAMP5			LIMS1	FMN1
PCGF2	GALNT1		DENND11	IL1RL1	ITM2A	LIF	GYPC	VAV3			LIN28B	FMO2
PCLO	GALNT15		DENND4A	IL21R	ITM2B	LIFR	H1-0	WDR20			LIN54	FN3KRP
PCMTD1	GALNT5		DENR	IL2RA	ITM2C	LIMA1	HACD3	WDR33			LIN9	FNDC3A
PCNT	GALNT7		DEPDC1	IL7R	ITPK1	LINGO4	HACD4	WDR43			LINS1	FOSL2
PCNX4	GALNT8		DERL1	IL9R	ITPRID1	LIPT2	HAGH	WDR47			LIPA	FOXD2
PCYOX1L	GAN		DERL2	ILDR1	ITSN1	LLPH	HAO1	WDR55			LIPG	FOXH1
PDCD5	GAS7		DESI1	INCENP	JADE1	LMNB1	HAP1	WDR70			LMBR1	FOXI2
PDE10A	GATA2		DESI2	ING5	JAGN1	LMO7	HAPLN4	VEGFD			LMF1	FOXL2
PDE1C	GATA4		DFFA	INHBA	JOSD1	LMX1A	HAS3	VGLL3			LMO4	FOXN1
PDGFA	GATA5		DFFB	INHBB	JPH2	LNPEP	HAUS2	VGLL4			LNPEP	FOXN3
PDK1	GATAD2B		DGCR2	INIP	JPH3	LNPK	HAUS3	VHL			LNPK	FOXN4
PDLIM3	GATB		DGKE	INO80D	JPT1	LOC390877	HCAR2	WNK3			LNX2	FOXO3
PDYN	GATC		DGKH	INPP4B	KAT2B	LOC401040	HCAR3	WNT2B			LOC100421372	FOXP1
PDZD2	GBA		DGKK	INTS7	KAT6B	LOC728392	HCFC1	VPS13A			LOC102723996	FRAT1
PECAM1	GBA2		DGUOK	INTU	KAT7	LPAR1	HCFC1R1	WSCD1			LOC102724488	FRAT2
PEG10	GBGT1		DHCR24	IPCEF1	KAZN	LPAR2	HCN3	VTCN1			LOC102724843	FRK
PELO	GBP4		DHDDS	IPMK	KBTBD13	LPCAT1	HDAC4	VWCE			LOC102724951	FRMD1
PERM1	GBP6		DHFR2	IPO7	KCMF1	LPP	HDAC8	XPA			LOC389831	FRMPD4
PERP	GCK		DHODH	IPO9	KCNA2	LRCH1	HDAC9	XXYLT1			LOC644090	FRYL
PEX2	GCNT3		DHRS12	IQCC	KCNA6	LRCH4	HDGF	YIPF1			LONP2	FSD1L
PEX5L	GCOM1		DHRS2	IQCK	KCNB1	LRFN2	HDGFL1	YRDC			LONRF2	FSHB
PFKFB2	GDA		DHRS3	IQGAP2	KCNC4	LRFN3	HDGFL3	YWHAG			LOXHD1	FSTL1
PFN4	GDAP1		DHRS9	IQSEC1	KCND3	LRIT1	HDHD2	ZADH2			LOXL2	FSTL5
PGAM1	GDF7		DHTKD1	IRAG1	KCNE1	LRMDA	HDLBP	ZBED9			LPAR1	FTO
PGAM4	GEMIN6		DHX33	IRAK1	KCNE1B	LRP1	HDX	ZBTB1			LPGAT1	FTSJ3
PGAP1	GEMIN7		DHX36	IRF1	KCNJ12	LRP8	HEBP2	ZBTB18			LRAT	FUT10
PGBD5	GEN1		DHX37	IRGQ	KCNJ15	LRPAP1	HECTD2	ZBTB20			LRATD1	FUT4
PGM3	GET1		DIAPH1	IST1	KCNJ2	LRRC20	HELZ	ZBTB25			LRFN3	FUT5
PGM5	GFAP		DIAPH2	ISY1	KCNK10	LRRC38	HEMGN	ZBTB26			LRP10	FUT9
PGR	GFER		DIO2	ITGA2	KCNK12	LRRC4	HEMK1	ZBTB37			LRP4	FYN
PHC3	GFOD2		DIP2C	ITGA8	KCNK6	LRRC49	HERC6	ZBTB44			LRP6	FYTTD1
PHEX	GFPT1		DIPK1A	ITGB1BP1	KCNK9	LRRC4C	HES2	ZBTB8B			LRP8	FZD4
PHF24	GFRA1		DIPK1B	ITGB8	KCNN1	LRRC55	HES5	ZC3H14			LRPPRC	FZD8
PHKA1	GFRA2		DIPK2B	ITPK1	KCNN3	LRRC63	HEXA	ZDHHC17			LRRC10	FZR1
PHLDA3	GFRA4		DIRAS2	ITPRID1	KCNQ2	LRRC7	HGF	ZDHHC22			LRRC19	G6PC
PHOSPHO2-KLHL23	GGA3		DIS3	ITSN1	KCNQ3	LRRC8A	HHLA2	ZDHHC3			LRRC27	G6PC2
PHTF2	GGACT		DIXDC1	IVD	KCNV1	LRRFIP2	HIC2	ZFAND2A			LRRC49	GAB1
PIANP	GHR		DKK3	IYD	KCTD16	LRRTM2	HILPDA	ZFP90			LRRC57	GABARAP
PIK3R1	GID8		DLEC1	JAK1	KCTD20	LRRTM3	HINFP	ZFX			LRRC58	GABARAPL1
PIK3R5	GIMAP6		DLG3	JDP2	KCTD7	LRRTM4	HINT3	ZFYVE1			LRRC63	GABBR1
PIN1	GIT2		DLGAP3	JMJD1C	KDM2B	LRTOMT	HIPK2	ZHX3			LRRC7	GABPB2
PIP5KL1	GJA5		DLGAP4	JOSD1	KDM4D	LSG1	HK1	ZIC4			LRRC8B	GABRA2
PITPNA	GJC1		DLX3	JPT1	KDM5A	LSS	HLA-DMB	ZKSCAN1			LRRC8C	GABRA4
PITPNM3	GK		DLX4	KAT7	KDM5B	LTB4R	HLA-DOB	ZMAT3			LRRC8D	GABRQ
PJA2	GK5		DMAC2	KBTBD12	KHDRBS3	LUC7L2	HM13	ZNF148			LRTOMT	GABRR2
PKIA	GLG1		DMPK	KCMF1	KIAA0513	LURAP1L	HMBOX1	ZNF181			LSM8	GAL3ST3
PLA2G2D	GLOD4		DMRT2	KCNA1	KIAA0586	LUZP1	HMGA1	ZNF260			LUM	GALNT16
PLA2G4F	GLP1R		DNA2	KCNA2	KIAA0895	LYPD1	HMGXB4	ZNF280B			LUZP1	GALR1
PLA2R1	GLUL		DNAAF3	KCNAB1	KIAA0930	LYPD6	HMX3	ZNF281			LUZP4	GANAB
PLAG1	GLYAT		DNAH12	KCNB1	KIAA1191	LYRM2	HNF4G	ZNF292			LYPD1	GAPDH
PLCB3	GLYCTK		DNAH8	KCNC1	KIAA1210	LYVE1	HNRNPA0	ZNF317			LYPLA2	GAPT
PLCE1	GLYR1		DNAI1	KCNC2	KIAA1328	LZTR1	HNRNPA1	ZNF326			LYRM7	GAREM1
PLEKHA3	GMCL1		DNAI4	KCNE1	KIAA1522	MACIR	HNRNPLL	ZNF33B			LZTS1	GARRE1
PLEKHA6	GMCL2		DNAJA1	KCNE1B	KIAA1614	MACO1	HNRNPUL1	ZNF37A			M6PR	GAS7
PLEKHG4B	GNA13		DNAJA4	KCNH7	KIAA1671	MAGEA3	HNRNPUL2	ZNF397			MACROD2	GAS8
PLEKHJ1	GNAI2		DNAJB1	KCNH8	KIAA1958	MAGI1	HOMEZ	ZNF431			MAD2L2	GATA4
PLEKHM1	GNAL		DNAJB12	KCNIP3	KIF14	MALL	HOXA10	ZNF445			MAF	GATA5
PLEKHM3	GNAS		DNAJB4	KCNJ15	KIF15	MAN2A1	HOXB13	ZNF483			MAFB	GATAD2A
PLLP	GNE		DNAJB5	KCNJ2	KIF16B	MANBA	HOXC6	ZNF532			MAFF	GATD3A
PLPP7	GNG2		DNAJB7	KCNJ3	KIF18B	MANBAL	HPCAL4	ZNF540			MAGEB4	GATD3B
PLPPR4	GNL1		DNAJC13	KCNJ6	KIF1A	MAP2K6	HPSE2	ZNF562			MAGI2	GBF1
PLXNA2	GNL3L		DNAJC15	KCNJ8	KIF1B	MAP3K1	HR	ZNF572			MAGIX	GBP5
PLXNA4	GNLY		DNAJC16	KCNK10	KIF21B	MAP3K10	HRK	ZNF587			MAK16	GC
PML	GNPNAT1		DNAJC18	KCNK17	KIF26A	MAP3K11	HS3ST3B1	ZNF654			MANEAL	GCM1
PMM2	GOLGA1		DNAJC19	KCNK6	KIF3B	MAP3K13	HS3ST5	ZNF667			MAP10	GCNT1
PMP22	GOLGA7		DNAJC21	KCNMA1	KIF5A	MAP3K14	HS6ST1	ZNF705A			MAP1LC3A	GCNT4
PMS2	GON4L		DNAJC24	KCNMB1	KIF5C	MAP3K2	HSD17B11	ZNF780B			MAP2	GDF11
PNMA8B	GOSR1		DNAJC27	KCNMB2	KIF6	MAP3K3	HSD17B2	ZNHIT6			MAP2K4	GDF7
POC1B-GALNT4	GOSR2		DNAJC3	KCNMB4	KIN	MAP4K1	HSPA12A	ZRANB2			MAP2K7	GDI1
POGK	GP5		DNAJC30	KCNN3	KIRREL1	MAP4K4	HSPA4L	ZXDA			MAP3K19	GDNF
POGLUT1	GP6		DNAJC5G	KCNQ5	KITLG	MAP6D1	HSPBP1				MAP3K9	GDPD4
POLDIP3	GPANK1		DNAJC9	KCNT1	KLF13	MAP7	HTR2A				MAP4	GDPD5
POLR1D	GPATCH2		DNAL1	KCTD13	KLF4	MAP9	HTR6				MAP4K4	GEN1
POLR1G	GPATCH2L		DNAL4	KDM4C	KLF5	MAPKAPK2	HUS1				MAP6	GET3
POLR2J2	GPATCH4		DNASE2	KDM4E	KLF6	MAPKAPK3	HVCN1				MAP7D3	GFAP
POLR2J3	GPC4		DND1	KDM5B	KLF7	MAPRE1	HYPK				MAPK1	GFM1
POLR3A	GPC6		DNM1	KDM7A	KLHL24	MAPRE3	IBA57				MAPK11	GFOD1
POLR3C	GPD1		DNM1L	KDM8	KLHL25	MAPT	ICA1L				MAPK14	GFRA1
POLR3E	GPD1L		DNM3	KHNYN	KLHL3	MARCHF6	ICMT				MAPK3	GGA3
POLR3GL	GPR101		DNMBP	KIAA0513	KLHL4	MARK1	ICOSLG				MAPK9	GGT2
PON1	GPR132		DNMT1	KIAA0586	KLK10	MARK4	IER2				MARCHF7	GGTLC1
PON2	GPR141		DNMT3B	KIAA0930	KLRB1	MATN1	IFFO1				MARCHF8	GGTLC2
POP5	GPR156		DOC2A	KIAA1191	KLRD1	MAX	IFFO2				MARK4	GID8
POTEB3	GPR161		DOC2B	KIAA1217	KPNA6	MB	IFI27L1				MASP1	GIMAP8
POTEM	GPR174		DOCK1	KIAA1549	KRT72	MBD1	IFIT1				MAST3	GIT2
POU2F1	GPR182		DOCK3	KIDINS220	KRT78	MBNL3	IFIT3				MATN1	GJB1
PPARGC1A	GPR4		DOK3	KIF11	KRTAP19-1	MBOAT2	IFNB1				MATR3	GJB5
PPEF1	GPR55		DOK6	KIF14	KRTAP5-7	MBP	IFRD1				MAVS	GLIPR1
PPFIA4	GPR68		DOLPP1	KIF1C	KRTAP7-1	MBTD1	IFT122				MAX	GLMP
PPM1A	GPR89B		DPEP2NB	KIF2A	KSR1	MC2R	IFT22				MBD1	GLRA1
PPM1M	GPRIN2		DPF2	KIF3B	KXD1	MCFD2	IFT57				MBNL3	GLRA2
PPP1CB	GPRIN3		DPH2	KIF6	KYAT3	MCTP2	IFT74				MBOAT7	GLS2
PPP1R14C	GPSM2		DPH3	KLB	LALBA	MDFIC	IGF2R				MBTPS2	GLT1D1
PPP1R3E	GPX3		DPH6	KLF12	LAMP2	MDFIC2	IGFBP2				MCAT	GLUL
PPP1R3G	GPX8		DPM3	KLF17	LAMTOR3	MDGA2	IGFN1				MCIDAS	GLYATL3
PPP2R5E	GRAMD1B		DPP4	KLF6	LARGE1	MECP2	IGHMBP2				MCL1	GLYCTK
PPP3R2	GREB1L		DPP6	KLHDC10	LARP1	MED28	IGSF11				MCM8	GLYR1
PPP4R2	GREM1		DPP8	KLHDC2	LBR	MED29	IGSF6				MCMBP	GMIP
PPP5C	GREM2		DPYD	KLHL13	LBX1	MED31	IHH				MCTP1	GNA12
PRICKLE2	GRHL2		DPYS	KLHL2	LCA5	MED8	IKZF2				MDGA1	GNA13
PRIMA1	GRIA1		DPYSL4	KLHL23	LCA5L	MEF2D	IKZF3				MECP2	GNAI1
PRKACB	GRIK2		DPYSL5	KLHL29	LCK	MEGF8	IKZF5				MED20	GNAZ
PRKCE	GRIK3		DR1	KLHL3	LCOR	METTL21A	IL10				MED22	GNB5
PRKG1	GRIN2B		DRAM1	KLHL7	LCORL	METTL2B	IL12RB2				MEF2C	GNG2
PRND	GRIN3A		DRD2	KLK10	LDAH	METTL8	IL13				MEGF6	GNRHR
PROB1	GRIP1		DRD3	KLLN	LDB1	MFAP3L	IL13RA1				MEST	GNS
PRPF4B	GRK3		DRG1	KLRD1	LDLRAD1	MFGE8	IL17RD				METAP1	GOLM1
PRR16	GRK5		DRG2	KMO	LDLRAP1	MFN1	IL18BP				METTL14	GOLT1B
PRR18	GRSF1		DRGX	KPNA1	LDOC1	MGAT1	IL1RAP				METTL15	GORASP1
PRR23A	GRXCR2		DSE	KPNA6	LEMD3	MGAT4A	IL1RL2				METTL21A	GOSR2
PRRG4	GSG1L		DSG2	KRAS	LEPROTL1	MGP	IL20RB				METTL2B	GPA33
PRSS36	GSK3B		DSN1	KRBA2	LGALS8	MICAL2	IL21				METTL6	GPATCH2
PRTG	GSKIP		DTD1	KREMEN1	LHFPL2	MICAL3	IL23A				METTL8	GPATCH2L
PRUNE1	GSTM3		DTD2	KRI1	LHFPL4	MIDEAS	IL26				MFAP3L	GPC1
PRX	GSTO2		DTHD1	KRT80	LHX9	MIDN	IL31				MFAP4	GPCPD1
PSD3	GSTT4		DTL	KRT85	LIFR	MIEF1	IL5RA				MFGE8	GPD1
PSMD5	GTDC1		DTNA	KRTAP2-1	LIMS1	MILR1	IL6R				MFSD2B	GPN1
PSPC1	GTF2A1		DTNB	KRTAP2-2	LIMS4	MIP	IL6ST				MFSD4B	GPN2
PTBP2	GTF2H1		DTWD2	KRTAP3-1	LIN28B	MISP3	IL7R				MFSD6	GPR107
PTBP3	GTF3C3		DTX3L	L2HGDH	LINGO2	MKS1	IMP3				MFSD9	GPR153
PTCHD1	GTPBP10		DTX4	LAD1	LIPA	MLF2	IMPDH1				MGA	GPR173
PTCHD4	GUCA1B		DUOXA1	LAMP2	LIPG	MMD2	IMPG2				MGAT2	GPR174
PTER	GUCD1		DUS3L	LAMTOR3	LIPH	MME	ING2				MGAT4D	GPR180
PTGER3	GVQW3		DUS4L-BCAP29	LANCL3	LMAN2L	MMS19	ING3				MGST2	GPR26
PTPN1	H2AX		DUSP13	LAPTM4B	LMBR1	MOB1B	ING4				MICAL3	GPR27
PTPN9	H2AZ2		DUSP14	LARGE1	LMCD1	MOB3A	ING5				MICALCL	GPR3
PTPRT	H3-2		DUSP18	LARS2	LMO1	MOBP	INHBA				MID1	GPR35
PUM2	HABP4		DUSP3	LAX1	LMX1A	MORC2	INKA2				MID2	GPR45
PURA	HACD3		DUSP7	LCOR	LNPK	MPHOSPH8	INO80D				MIDN	GPR83
PUS10	HACD4		DUSP8	LCORL	LNX1	MPHOSPH9	INPP4A				MIEN1	GPR89A
PUS7L	HADH		DUX4	LCP1	LOC105373780	MPP2	INPP5B				MIER3	GPR89B
PYCARD	HAS1		DVL2	LDAH	LOC114841035	MPP6	INPP5J				MIS18BP1	GPRIN3
PYGO1	HBP1		DYDC2	LDHAL6B	LOC389831	MPRIP	INSIG1				MLH3	GPX5
QRFPR	HBS1L		DYM	LDHC	LOC401040	MPZ	INSR				MLXIP	GRAPL
RAB11FIP1	HCAR2		DYNAP	LDLR	LPAR5	MRPL19	INTS6				MMAB	GRHPR
RAB14	HCAR3		DYNLL2	LDLRAD1	LPIN1	MRPL23	IP6K1				MMP14	GRIA1
RAB23	HCFC2		DYRK1A	LDLRAD2	LRATD1	MRPL38	IP6K3				MOB3C	GRIA4
RAB29	HCN3		DYRK2	LDLRAP1	LRATD2	MRPL42	IPCEF1				MOBP	GRID1
RAB30	HDAC11		DZANK1	LEMD3	LRCH1	MRPL43	IPO7				MOGAT3	GRID2IP
RAB37	HDAC9		DZIP1L	LEPR	LRCH4	MRPS27	IPPK				MOV10	GRIN1
RAB3B	HDGFL3		E2F1	LEPROT	LRG1	MRRF	IQCH				MOXD1	GRIN2A
RAB3C	HEATR1		E2F2	LEPROTL1	LRIG2	MRTFA	IRAK3				MPC2	GRIN2B
RAB3IP	HEBP2		E2F3	LETM2	LRPAP1	MSX1	IRAK4				MPEG1	GRIN3A
RAB7A	HECA		E2F6	LHFPL4	LRPPRC	MTA3	IRF1				MPP2	GRK3
RABEP1	HECW1		EAF1	LHX6	LRRC20	MTDH	IRF2BPL				MPP6	GRM1
RABIF	HECW2		EBAG9	LHX8	LRRC25	MTERF4	IRF6				MPV17L	GRM2
RABL2A	HERC3		ECD	LIAS	LRRC28	MTHFD1L	IRGQ				MPZL1	GRM5
RABL2B	HERPUD2		ECE2	LIF	LRRC32	MTHFD2L	IRX4				MRE11	GSG1
RAD51D	HES1		ECHS1	LIFR	LRRC39	MTHFSD	ISCA2				MRO	GSG1L
RAD54L2	HES6		EDA2R	LIG3	LRRC3B	MTPN	ISG20				MRPL42	GSTM3
RAG1	HEXA		EDARADD	LIMD1	LRRC47	MTREX	ISM1				MRPL43	GSTM5
RALGAPB	HEXIM1		EDF1	LIN28B	LRRC49	MTRF1L	IST1				MRPL49	GSTO2
RALGPS2	HEY1		EDN1	LIN54	LRRC59	MTTP	ISYNA1				MRPS17	GTDC1
RAP1A	HGF		EEF1AKMT4-ECE2	LIN7C	LRRC63	MTX3	ITCH				MRPS25	GTF2A1
RAP1B	HGSNAT		EEF2KMT	LINGO2	LRRC7	MUC21	ITGA6				MRTO4	GTF2F2
RAP2B	HHAT		EEFSEC	LIPG	LRRC8D	MXD1	ITGAL				MS4A1	GTF2I
RAPGEF2	HHIPL1		EFCAB11	LIPH	LRRK1	MXRA7	ITGB1BP1				MS4A13	GTF3C3
RAPGEF6	HIPK1		EFCAB14	LIX1	LRRN4CL	MYBPH	ITIH5				MS4A14	GUCA2A
RARB	HIVEP3		EFCAB5	LMBRD2	LRRTM4	MYD88	ITM2B				MS4A15	GUCD1
RASA1	HLA-DPB1		EFHC1	LMCD1	LSM10	MYDGF	ITPKB				MSL3	GVQW3
RASA2	HLA-E		EFNA1	LMO3	LSM11	MYLK2	ITPR2				MSR1	H1-0
RASAL2	HLA-G		EFNA3	LNPEP	LSM8	MYO3A	ITPRIP				MTARC1	H2AZ2
RASL12	HLCS		EFNA4	LNPK	LTA4H	MYORG	ITSN1				MTCH1	H2BC21
RASSF8	HM13		EFNA5	LOC102723502	LTO1	MYPN	JADE1				MTERF1	H3-2
RBFOX2	HMCES		EFNB3	LOC102724788	LY6L	MYRIP	JAK3				MTERF4	H3-3B
RBL2	HMGN1		EGFL7	LOC643802	LYPD1	MZT2B	JAKMIP3				MTHFR	H6PD
RBM27	HMGN2		EGFLAM	LOC730098	LYPD5	N4BP3	JAML				MTHFSD	HACD3
RBM28	HMOX1		EGR3	LPO	LYPD6	NAA30	JAZF1				MTIF2	HAGH
RBM3	HMOX2		EHD1	LRAT	LYRM4	NACC1	JPH1				MTMR1	HAP1
RBM4	HNF1A		EHD4	LRATD2	LYRM9	NADK	JPH2				MTMR10	HAPLN2
RBM8A	HNF1B		EIF1AD	LRG1	LYST	NADK2	JUP				MTMR9	HBB
RBMS2	HNRNPA0		EIF1AX	LRIG2	LZTS1	NAP1L1	KALRN				MTR	HBE1
RBMS3	HNRNPA1		EIF1AY	LRP1B	M1AP	NAPEPLD	KANSL3				MTUS1	HCAR2
RBPMS	HNRNPAB		EIF2A	LRP2BP	M6PR	NAT16	KAT7				MUC15	HCAR3
RC3H1	HNRNPUL2		EIF2AK1	LRRC49	MACO1	NBEA	KATNAL1				MXD1	HCFC1
RCAN2	HOXB3		EIF2AK2	LRRC55	MACROD2	NBN	KAZN				MXI1	HCN3
RCAN3	HOXB8		EIF2S1	LRRC6	MAF	NBPF4	KBTBD13				MXRA7	HDAC6
RCHY1	HOXC11		EIF3E	LRRC63	MAFA	NCAM1	KBTBD3				MXRA8	HDAC7
RCOR1	HOXC12		EIF3F	LRRC7	MAFK	NCAM2	KBTBD7				MYADML2	HDAC9
RD3	HOXC4		EIF3H	LRTOMT	MAGEA6	NCAPD3	KCNA6				MYEF2	HDHD2
RDH10	HP		EIF3M	LSM14A	MAGI2	NCAPG2	KCNAB2				MYH11	HEBP2
REEP1	HP1BP3		EIF4E3	LSM3	MAGI3	NCBP1	KCNC1				MYLK3	HECTD2
RETREG2	HPR		EIF5A	LTBR	MAGIX	NCBP2	KCNC3				MYO3A	HEMK1
RFFL	HPS4		EIF5A2	LURAP1	MAGT1	NCDN	KCNE3				MYO5A	HEPH
RFTN1	HPSE2		EIF5AL1	LYN	MAK	NCF4	KCNG3				MYRF	HERC4
RGMA	HR		ELAC2	LYPD5	MAL	NCKAP1L	KCNH6				MZT1	HEXIM1
RGP1	HRH1		ELAPOR2	LYPD6	MALSU1	NCR3LG1	KCNJ1				N6AMT1	HEY1
RGS1	HS2ST1		ELAVL1	LYPD6B	MALT1	NDP	KCNJ10				NAA15	HFE
RGS8	HS3ST5		ELAVL3	LYRM2	MAMSTR	NDRG2	KCNJ11				NAPEPLD	HGD
RHOBTB1	HS6ST3		ELAVL4	LYRM7	MAN2A1	NDRG4	KCNJ12				NAT9	HGF
RLIM	HSD11B1L		ELF5	LZTS1	MAN2A2	NDST2	KCNJ14				NAV3	HHAT
RNASEL	HSDL1		ELK1	LZTS3	MANEAL	NDUFAF6	KCNJ2				NBEAL1	HHLA1
RND3	HSDL2		ELMO1	MAB21L3	MANF	NDUFB5	KCNJ3				NBPF20	HIF1AN
RNF130	HSF5		ELMOD2	MAEL	MAOA	NDUFV3	KCNJ9				NBPF4	HINFP
RNF141	HSPA12A		ELMOD3	MAFK	MAP1B	NEGR1	KCNK10				NCALD	HIRA
RNF150	HSPA4L		ELN	MAGI2	MAP2	NEK11	KCNK16				NCF2	HLA-DOA
RNF152	HTN1		ELOC	MAGI3	MAP2K1	NEK5	KCNK6				NCOA3	HLCS
RNF165	HTR3C		ELOVL2	MAGOHB	MAP2K3	NEK6	KCNMA1				NCOA7	HLTF
RNF166	HTR4		ELOVL7	MAGT1	MAP2K4	NEK9	KCNMB1				NCOR1	HM13
RNF169	HTRA2		EMCN	MAN1A2	MAP2K6	NEMP1	KCNN3				NDFIP1	HMGA2
RNF187	HYI		EMG1	MAP1LC3B	MAP3K19	NEPRO	KCNQ2				NDRG4	HMGB3
RNF227	IAPP		EML1	MAP2K1	MAP3K20	NEXMIF	KCNS1				NDST3	HMGCS1
RNF24	ICE2		EML4	MAP2K3	MAP3K9	NFASC	KCNT2				NDUFA11	HMGN2
RNF32	IER5L		EMP1	MAP2K6	MAP6	NFATC4	KCP				NDUFA3	HMGN4
RNF38	IFFO1		EMP2	MAP3K7	MAP7	NFIB	KCTD15				NDUFA9	HMGXB3
RP2	IFIT1		EN2	MAP3K9	MAPK10	NFIX	KCTD21				NDUFS1	HMX1
RPL14	IFNAR1		ENC1	MAP6	MAPK8	NFKBIL1	KDM4A				NDUFV3	HNF1B
RPL15	IFNGR2		ENDOU	MAP7D2	MAPK9	NIPAL1	KDM4C				NEBL	HNF4A
RPL27A	IFT22		ENGASE	MAP7D3	MARCHF1	NIPAL3	KDM4E				NECTIN3	HNMT
RPL7	IFT46		ENKUR	MAPK13	MARCHF4	NIPAL4	KDM5A				NEIL2	HNRNPA0
RPN1	IFT74		ENOSF1	MAPK8	MARCKS	NIPSNAP2	KDR				NEK6	HNRNPA2B1
RPP30	IFT80		ENPEP	MAPK9	MARCKSL1	NKAP	KEAP1				NEMP2	HNRNPK
RPRD1B	IGF2BP1		ENPP5	MAPKAPK3	MARK1	NKAPD1	KHNYN				NEO1	HOOK2
RPS28	IGFBP3		ENPP6	MAPKAPK5	MARVELD1	NKPD1	KIAA0040				NEU3	HOXA11
RPS6KA3	IGIP		ENSA	MAPKBP1	MARVELD2	NKX2-8	KIAA0100				NEURL3	HOXA7
RPS6KA6	IGSF1		ENTPD1	MAPRE1	MARVELD3	NKX3-1	KIAA0586				NF1	HOXB6
RREB1	IGSF11		ENTPD2	MARCHF6	MASP1	NLGN2	KIAA1143				NF2	HOXC11
RRP8	IGSF6		ENTPD3	MARK4	MBNL1	NLGN3	KIAA1191				NFAT5	HOXC4
RTL10	IGSF9B		ENTPD4	MARVELD3	MBNL3	NLN	KIAA1328				NFATC2IP	HOXD12
RTN4RL1	IHO1		ENTPD7	MAU2	MCAT	NME6	KIAA1522				NFATC3	HPCAL4
RUBCN	IKBKB		ENY2	MBD1	MCFD2	NMNAT2	KIAA1549				NFATC4	HPGD
RUNX1T1	IKZF1		EOGT	MBD2	MCHR2	NOBOX	KIAA1614				NFIA	HPN
RXRG	IKZF2		EOLA1	MBNL3	MCOLN2	NOL3	KIF11				NHEJ1	HPS4
S1PR1	IKZF3		EPB41	MBP	MCOLN3	NOL4L	KIF18B				NIBAN3	HRH2
SAMD12	IKZF4		EPB41L1	MCFD2	MCRIP1	NOLC1	KIFC1				NICN1	HRH3
SAMD8	IL12RB1		EPB41L5	MCHR2	MCTS1	NOTCH2NLB	KIR2DL3				NIPA1	HS2ST1
SARM1	IL12RB2		EPGN	MCM8	MDM1	NOVA2	KLB				NIPAL2	HS6ST3
SBF1	IL17RD		EPHA2	MCOLN2	MDM2	NPBWR2	KLF10				NIPAL4	HSD17B10
SCAI	IL18R1		EPHA4	MCPH1	MEA1	NPEPL1	KLF12				NIPSNAP1	HSD17B3
SCAMP2	IL18RAP		EPHB1	MCTP1	MECR	NPRL3	KLF13				NIPSNAP3B	HSDL2
SCARB2	IL19		EPHB3	MCUR1	MED1	NPSR1	KLF6				NIT2	HSPA12A
SCFD2	IL1B		EPHB4	MDM1	MED17	NR1H4	KLHDC2				NKAIN2	HSPA12B
SCGB2B2	IL1RL2		EPM2AIP1	MDM4	MED22	NR2C2	KLHDC8A				NKAIN3	HSPA4
SCN4A	IL20RB		EPN1	ME2	MED28	NR2E3	KLHDC9				NKD1	HTD2
SCRT1	IL36RN		EPN3	MEA1	MEF2A	NR3C1	KLHL11				NKIRAS1	HTR1B
SDE2	ILDR2		EPOP	MECP2	MEF2C	NR5A2	KLHL15				NLN	HTR3A
SDHD	ILRUN		EPPIN	MECR	MEF2D	NRBF2	KLHL28				NLRP10	HTR3B
SDK1	IMMP1L		EPS15L1	MED6	MEGF9	NRBP1	KLHL3				NME3	HTR4
SDR42E1	IMPA2		EPX	MED9	MESD	NRDE2	KLHL38				NME6	HUS1
SEC14L6	IMPG2		ERBB3	MEDAG	MET	NRF1	KLHL6				NMT1	HYAL2
SEL1L	INAFM2		ERBB4	MEGF9	METAP2	NRG1	KLK10				NOL6	IAH1
SELENBP1	INAVA		ERC1	MEI4	METTL14	NRG2	KLK9				NOP9	IBA57
SELENOH	INCENP		ERCC1	MEIS1	METTL21A	NRL	KLLN				NOX4	ICE2
SELENOI	INF2		ERCC2	MEPCE	METTL22	NRP2	KMT5A				NOXRED1	IDH3B
SEMA4D	ING1		ERCC4	MET	METTL8	NRXN2	KMT5C				NPHP4	IDS
SEMA4F	ING5		ERCC6L2	METTL11B	METTL9	NSD2	KNOP1				NPR1	IER3
SEMA6A	INIP		ERCC8	METTL16	MFAP5	NSG1	KPNA5				NPRL2	IER3IP1
SEMA6D	INMT		ERFE	METTL21A	MFF	NSG2	KPNA6				NR1I3	IER5
SEPSECS	INPP4A		ERG28	METTL23	MFSD4B	NSL1	KRT71				NR2C2	IFI44L
SEPTIN6	INSIG2		ERI3	METTL2B	MFSD8	NSMCE3	KRT80				NRBP2	IFITM10
SEPTIN9	INTS4		ERICH6B	MEX3B	MGAM	NT5C3A	KRTAP2-4				NRDE2	IFNAR2
SERTAD4	INTS6		ERLIN1	MFAP5	MGAT1	NT5DC1	KRTAP3-3				NRG1	IFRD1
SESN3	INTU		ERLIN2	MFF	MGAT3	NTAN1	KSR1				NRG4	IFT74
SETD3	IP6K1		ERO1A	MFSD14A	MGAT4C	NTM	KSR2				NRL	IGF1
SETDB1	IPCEF1		ERVFRD-1	MFSD6	MGLL	NTRK2	KXD1				NSD2	IGF2BP1
SEZ6L2	IQCA1		ERVMER34-1	MFSD8	MGST2	NUAK1	KYNU				NSL1	IGF2R
SFRP1	IQCF6		ERVW-1	MFSD9	MIA3	NUCKS1	L3MBTL2				NSUN3	IGFBP5
SGCD	IQSEC2		ESCO2	MGAT4C	MICAL2	NUDT16	LACC1				NT5C1B	IGFBPL1
SGIP1	IRAK1		ESM1	MGAT5	MICALCL	NUDT4	LAIR1				NT5C1B-RDH14	IGHMBP2
SH3BP5	IRAK4		ESR2	MICAL3	MICOS10-NBL1	NUFIP2	LAMP3				NT5C3A	IGIP
SH3PXD2A	IRF1		ESRRG	MICB	MICU1	NUMBL	LAMTOR3				NTAQ1	IGLL5
SHANK2	IRF6		ESYT2	MICOS10	MID1	NUP107	LAPTM5				NTMT1	IKBIP
SHISA5	IRS2		ETF1	MICOS13	MIER3	NUP210	LARGE1				NTNG1	IKZF1
SHISA7	ISG20		ETFA	MIGA1	MINPP1	NUP37	LASP1				NTRK3	IKZF2
SHISA9	IST1		ETFBKMT	MINDY2	MIPOL1	NUP93	LATS2				NUCKS1	IKZF3
SHTN1	ISY1-RAB43		ETHE1	MIOS	MITF	NUTM2A	LCOR				NUDCD3	IL10RA
SIL1	ITGA2B		ETNK2	MITF	MKKS	NXF1	LCORL				NUDT13	IL11
SKA2	ITGA4		ETS2	MIXL1	MKLN1	NYAP2	LDB1				NUDT3	IL13
SKAP2	ITGB1BP1		ETV4	MKI67	MKS1	NYX	LDLRAD1				NUDT4	IL13RA1
SLAIN2	ITGB3		EVC	MKNK1	MLEC	OAF	LDOC1				NUDT4B	IL15RA
SLAMF1	ITK		EVC2	MKRN1	MLLT10	ODF2L	LETM2				NUDT9	IL23R
SLC16A3	ITPKB		EVI2A	MKRN2OS	MLX	OGFOD1	LETMD1				NUMA1	IL26
SLC16A6	ITPRID2		EVI5L	MLANA	MMD	OGG1	LGALS8				NUP43	IL36RN
SLC1A2	ITSN1		EVX1	MLEC	MME	OLFML2A	LGALS9B				NUPR1	IL5
SLC20A1	IYD		EXD1	MLLT10	MMP11	ONECUT2	LGR5				NUTF2	IL5RA
SLC24A3	IZUMO4		EXO5	MLLT3	MMP14	ONECUT3	LHX1				NUTM2D	IL6ST
SLC25A15	JADE1		EXOC2	MLX	MMP16	OPHN1	LHX4				NXF1	IL7R
SLC25A53	JAGN1		EXOC3	MLXIP	MMP24	OPRM1	LHX5				NYAP1	ILK
SLC26A7	JAML		EXOC5	MMD	MMP8	OR10A2	LHX9				OARD1	IMP4
SLC30A4	JHY		EXOC8	MME	MNAT1	OR10H5	LIN28B				ODF2L	IMPA1
SLC30A8	JMJD7		EXOSC2	MOB3B	MOGAT2	OR10Z1	LINGO2				OGA	ING1
SLC31A1	KALRN		EXOSC3	MOCOS	MOK	OR1E1	LITAF				OGDH	ING3
SLC35A2	KANK1		EXOSC4	MOCS2	MORN4	OR2A5	LMCD1				OGFOD3	INHBA
SLC35A4	KANSL1		EYA3	MON1B	MPC2	OR2C1	LMOD3				OGFRL1	INHBB
SLC35D1	KAT6A		EYA4	MON2	MPDU1	OR2H2	LMX1A				OLA1	INHBE
SLC35D2	KAT7		EZR	MORC4	MPEG1	OR2T10	LNPK				OLIG2	INKA2
SLC35E2B	KAZN		F11R	MORF4L1	MPLKIP	OR2T6	LOC102724250				OPA1	INPP4A
SLC36A4	KBTBD13		F2RL1	MORN3	MPP2	OR4D9	LOC102724488				OPALIN	INPP5D
SLC39A14	KCNA6		F2RL2	MPDU1	MPP3	OR51D1	LOC102724770				OPN3	INPP5K
SLC39A2	KCND2		F5	MPEG1	MRFAP1	OR51I2	LOC107983990				OPRK1	INSL3
SLC43A2	KCND3		F7	MPHOSPH9	MRFAP1L1	OR51M1	LOC112694756				OR10A2	INSL4
SLC5A3	KCNE3		F8A1	MPI	MRO	OR56A1	LOC728392				OR10K2	INSYN1
SLC6A15	KCNH1		F8A3	MPIG6B	MRPL10	OR56A3	LONP2				OR11H4	INTS6
SLC7A11	KCNH2		FABP2	MPLKIP	MRPL19	OR5AN1	LPAR3				OR13A1	IP6K1
SLC7A6OS	KCNH5		FABP7	MPP5	MRPL42	OR5H1	LPCAT1				OR14J1	IP6K2
SLC8A1	KCNIP1		FADS1	MPP7	MRPL52	OR6A2	LPGAT1				OR1A1	IP6K3
SLC9A8	KCNIP2		FAF1	MPPE1	MRPL57	OR7A17	LPP				OR1D2	IPO8
SLCO4C1	KCNJ15		FAIM2	MPRIP	MRPS14	OR8B8	LRATD1				OR1I1	IPO9
SLCO5A1	KCNJ16		FAM102A	MPV17L	MRPS17	OR9A4	LRATD2				OR2A14	IPPK
SLFN14	KCNJ2		FAM104A	MPZL3	MRPS18A	ORMDL3	LRCH2				OR2F1	IQANK1
SLFN5	KCNJ3		FAM104B	MRAS	MRS2	OST4	LRP5				OR2G6	IQSEC2
SMAD2	KCNJ5		FAM106A	MREG	MS4A10	OTUD7B	LRP8				OR2M3	IQSEC3
SMAD7	KCNJ6		FAM107B	MRI1	MSANTD4	OTULIN	LRRC1				OR2T10	IRAG1
SMARCB1	KCNJ8		FAM111A	MRLN	MSI2	OTX1	LRRC15				OR2T29	IRAK1
SMIM12	KCNJ9		FAM114A2	MRPL35	MSL2	OXLD1	LRRC20				OR2T33	IRAK3
SMIM14	KCNK12		FAM117A	MRPL42	MSL3	OXNAD1	LRRC28				OR4E1	IRAK4
SMIM19	KCNK3		FAM118B	MRPL43	MSN	P2RX4	LRRC32				OR51G2	IREB2
SMTNL2	KCNK6		FAM120B	MRPL46	MSRB3	P2RY8	LRRC4				OR52A1	IRF5
SNCA	KCNK9		FAM122A	MRPL48	MSX2	P3H4	LRRC47				OR56A1	IRF6
SNRPD1	KCNMA1		FAM122C	MRPS16	MTA3	P3R3URF-PIK3R3	LRRC49				OR5H1	ISCA2
SNU13	KCNMB4		FAM124A	MRPS18A	MTDH	PABPN1	LRRC55				OR6A2	ISM1
SNX12	KCNN3		FAM126A	MRPS18C	MTF1	PACSIN1	LRRC6				OR8D1	ISM2
SNX20	KCNQ2		FAM131B	MRPS23	MTHFSD	PACSIN2	LRRC63				OR8D4	ISYNA1
SNX22	KCNQ3		FAM133A	MRPS27	MTMR3	PADI2	LRRC8C				ORC4	ITGA2
SNX25	KCNQ4		FAM153A	MRRF	MTR	PADI3	LRRFIP1				OS9	ITGA6
SOCS6	KCTD10		FAM155B	MS4A14	MTUS2	PAFAH1B2	LRRTM3				OSBPL5	ITGB3
SOCS7	KCTD12		FAM160B1	MS4A3	MTX3	PALB2	LRRTM4				OSBPL9	ITGB5
SOD3	KCTD16		FAM162A	MS4A7	MUL1	PANK1	LRTM2				OSCAR	ITM2B
SOGA3	KCTD18		FAM167A	MSH3	MUSK	PANK2	LRTOMT				OSER1	ITPA
SORBS2	KCTD2		FAM169B	MSI2	MXRA7	PANK3	LSAMP				OSGEP	ITPKC
SOX11	KCTD21		FAM172A	MSL1	MYCBP	PAPPA2	LSM11				OTOP2	ITPRIPL1
SOX8	KDELR2		FAM177A1	MSMO1	MYCL	PAQR6	LSM8				OTUD6B	IVD
SPACA1	KDM1B		FAM177B	MSRB2	MYF5	PARN	LTA				OTUD7B	IYD
SPATA1	KDM2B		FAM185A	MTA3	MYL12B	PARP9	LTBR				OVOL1	JADE3
SPATA6	KDM4A		FAM20B	MTAP	MYLK4	PARVB	LUC7L3				OXNAD1	JAKMIP2
SPATS2L	KDM4C		FAM210B	MTARC1	MYMX	PASK	LUZP1				OXSR1	JAM3
SPECC1	KDM5D		FAM219A	MTCH2	MYNN	PATL1	LY75-CD302				P2RY13	JAML
SPECC1L	KDM6A		FAM222A	MTG1	MYO10	PAX5	LYN				P2RY2	JARID2
SPIRE1	KHDRBS1		FAM229B	MTHFS	MYO1F	PAX8	LYNX1				P3R3URF-PIK3R3	JDP2
SPOCK2	KHNYN		FAM234B	MTHFSD	MYO3B	PBOV1	LYPD5				PACRGL	JMJD8
SPPL3	KIAA0232		FAM240A	MTMR10	MYOCOS	PBXIP1	LYSMD3				PADI2	JPT2
SPRR2E	KIAA0408		FAM240C	MTMR11	MYOM1	PCARE	LYSMD4				PAG1	JUN
SPRYD4	KIAA0513		FAM3A	MTMR12	MYPN	PCBP3	LZIC				PAK1IP1	KALRN
SPTLC3	KIAA0895		FAM43B	MTMR14	MYPOP	PCDH11X	LZTS3				PALM2AKAP2	KANK4
SREK1IP1	KIAA0930		FAM50B	MTMR9	MYRF	PCDH19	MAB21L3				PANK3	KANSL1
SRGAP2C	KIAA1191		FAM53B	MTO1	N4BP1	PCDH9	MACC1				PAPOLG	KANSL3
SRGAP3	KIAA1549L		FAM72A	MTPN	N4BP2L1	PCDHA10	MACIR				PAQR3	KATNAL1
SRL	KIAA1958		FAM72B	MTRES1	N4BP2L2	PCDHA4	MACO1				PARM1	KAZN
SRP19	KIF13A		FAM72D	MTRF1	N6AMT1	PCDHGA10	MAD2L1				PARP14	KCMF1
SRPK1	KIF16B		FAM78A	MTTP	NAA15	PCDHGA11	MAF1				PARPBP	KCNA2
SRRM4	KIF26B		FAM78B	MTUS1	NAAA	PCDHGA12	MAGEB10				PARVB	KCNA7
SRSF1	KIF2A		FAM83F	MUCL3	NABP1	PCDHGA2	MAGEB16				PASD1	KCNB1
SRSF12	KIF3B		FAM9B	MYBPC1	NADK2	PCDHGA5	MAGIX				PATE2	KCNC3
SRSF6	KIF6		FAN1	MYF5	NAMPT	PCDHGA7	MAGT1				PATE3	KCNE3
SS18	KIF9		FANCA	MYLK3	NANOG	PCDHGA9	MAL2				PAX4	KCNE5
SS18L1	KIN		FANCC	MYO1C	NANP	PCDHGB4	MAML3				PAX5	KCNH1
SSUH2	KIRREL1		FASTKD2	MYO5A	NAP1L1	PCDHGB5	MAMSTR				PAX8	KCNH5
ST18	KLC1		FATE1	MYOZ3	NAP1L4	PCDHGB6	MAN1B1				PCBD2	KCNJ10
ST3GAL5	KLF13		FAXC	MYT1L	NAPB	PCDHGC3	MAN2A1				PCDH10	KCNJ11
STAM2	KLF3		FBN3	NAIP	NAPEPLD	PCGF5	MAN2A2				PCDH11X	KCNJ16
STBD1	KLF6		FBXL12	NAP1L1	NAT16	PCNX1	MANBAL				PCDH11Y	KCNJ2
STK16	KLF8		FBXL15	NAPG	NAT8L	PCNX4	MAP3K20				PCDH9	KCNJ9
STK25	KLHDC10		FBXL16	NAT9	NAV1	PDE10A	MAP3K3				PCDHA3	KCNK16
STK33	KLHDC3		FBXL2	NBEAL1	NBEAL1	PDE11A	MAP3K7CL				PCDHAC1	KCNK2
STK35	KLHDC7A		FBXL4	NBR1	NBL1	PDE1B	MAP3K9				PCNX4	KCNK3
STK38L	KLHL38		FBXO10	NCAPD2	NCALD	PDE4A	MAP4				PCYT1A	KCNK6
STMN1	KLHL5		FBXO21	NCAPH	NCAM2	PDE4D	MAPK1				PDCD2	KCNK7
STMP1	KMO		FBXO25	NCBP2	NCBP1	PDE7A	MAPK10				PDE10A	KCNMA1
STN1	KMT2E		FBXO27	NCBP3	NCBP3	PDGFB	MAPK14				PDE1C	KCNMB1
STON1-GTF2A1L	KMT5B		FBXO3	NCK2	NCKAP1L	PDGFRA	MAPK4				PDE3A	KCNN1
STOX2	KNG1		FBXO36	NCKAP1	NCOA5	PDK3	MAPK9				PDE7B	KCNS1
STRN4	KNOP1		FBXO40	NCMAP	NCR3LG1	PDP1	MAPKAPK3				PDK1	KCTD11
STT3B	KPNB1		FBXO45	NCOA1	NDEL1	PDS5A	MAPRE2				PDPK1	KCTD12
STUM	KRAS		FBXW4	NDST3	NDRG2	PDZD11	MARCHF2				PDXDC1	KCTD2
STX16	KRT20		FCER2	NDUFA11	NDRG4	PEDS1	MARCHF4				PDZD3	KCTD20
STX17	KRT34		FCGR3A	NDUFAF3	NDUFC2-KCTD14	PEG10	MARCHF9				PDZD8	KDELR1
STX7	KRT75		FCGR3B	NDUFAF5	NEBL	PEX2	MARCKS				PEAK1	KDELR2
STXBP4	KRT77		FCGRT	NDUFAF7	NECAP1	PEX26	MARK2				PEBP4	KDM2A
STYXL2	KRT78		FCHSD1	NDUFC2	NECTIN4	PEX3	MARK4				PEG10	KDM7A
SUGP2	KRT80		FCRL3	NEBL	NEDD9	PFKM	MARVELD1				PER2	KHK
SULF2	KRT82		FCRL5	NEDD4L	NEK10	PFN1	MAS1				PERP	KHNYN
SUPT4H1	KRTAP2-2		FCRLB	NEGR1	NEK2	PGAP3	MASP1				PES1	KIAA0040
SURF6	KRTAP7-1		FDX1	NEIL1	NEK9	PGBD4	MAST3				PEX11A	KIAA0100
SV2B	KSR1		FDX2	NEIL2	NEMP2	PGBD5	MAVS				PEX11G	KIAA0319L
SYDE1	KSR2		FECH	NEK8	NEPRO	PGM3	MBD1				PFKFB2	KIAA0408
SYN2	KXD1		FEM1A	NEMP2	NETO1	PHC2	MBD5				PFKFB3	KIAA0753
SYNE3	KY		FER	NEPRO	NETO2	PHF21B	MBOAT7				PGAP2	KIAA1143
SYNGR1	KYNU		FERMT1	NF2	NEU3	PHIP	MBP				PGK1	KIAA1328
SYNPO2	L2HGDH		FERMT2	NFIB	NEURL4	PHKA1	MCAT				PGLYRP4	KIAA1958
SYS1	L3MBTL3		FEV	NFILZ	NEUROD4	PHKG2	MCC				PGM3	KIF2A
SYT16	L3MBTL4		FFAR2	NGEF	NFASC	PI4KB	MCOLN1				PGR	KIF2C
SYT6	LAIR1		FGB	NHEJ1	NFATC1	PIAS1	MCRIP1				PHAX	KIF6
SYT9	LAMA4		FGD2	NHLRC2	NFATC2	PIAS2	MCU				PHC3	KIF9
TADA2B	LAMB3		FGD4	NIBAN1	NFATC3	PIGL	MCUR1				PHF12	KIRREL1
TARDBP	LAMP2		FGD6	NIBAN3	NFIB	PIK3C3	MDFIC2				PHF21A	KIRREL3
TBC1D1	LAMP3		FGF10	NIPAL1	NHEJ1	PIK3R1	MDH2				PHKG1	KLF10
TBC1D2B	LANCL2		FGF16	NIPAL2	NHLRC1	PIK3R3	MDK				PIBF1	KLF11
TBC1D30	LANCL3		FGF17	NIPAL3	NHLRC2	PIK3R5	MDM1				PID1	KLF4
TBCEL	LAPTM4B		FGF19	NIPSNAP2	NHS	PIP5K1A	MEAF6				PIGG	KLF5
TBPL1	LARP4		FGFR1	NIPSNAP3B	NHSL2	PITHD1	MECP2				PIGN	KLF6
TCF19	LASP1		FGFR2	NISCH	NINL	PITPNM3	MED28				PIGV	KLF7
TCF7	LAT		FGFRL1	NIT1	NIPAL4	PIWIL1	MED6				PIK3C3	KLHDC7B
TCP11L1	LBH		FHL1	NKAIN3	NIPSNAP2	PLA2G4D	MEF2A				PIK3CA	KLHL15
TDG	LCLAT1		FIBCD1	NKIRAS1	NIPSNAP3B	PLA2R1	MEF2C				PIK3CG	KLHL21
TDRP	LDAH		FIBP	NKX6-1	NIT2	PLAAT4	MEGF9				PIK3R3	KLHL3
TECPR2	LDB2		FICD	NLE1	NKAIN3	PLB1	MEPCE				PINX1	KLHL31
TENM1	LDLRAD2		FIS1	NLGN1	NKAPD1	PLCB1	METTL16				PIP4K2B	KLHL42
TERB1	LEFTY1		FKBP4	NLN	NKX2-5	PLCB2	METTL24				PIRT	KLHL6
TERF2	LEKR1		FKBP5	NLRP7	NLGN4Y	PLCD3	METTL2A				PKD2	KLK10
TESMIN	LEMD2		FKTN	NME4	NLN	PLCD4	METTL6				PKIA	KLK3
TEX261	LEPR		FLG2	NMNAT1	NME1	PLCG1	METTL7A				PKNOX1	KLRD1
TEX35	LGALS8		FLJ44635	NMT1	NME9	PLCXD3	METTL8				PKP1	KLRG1
TFCP2	LGALS9C		FLRT2	NMT2	NMUR2	PLD3	MFAP4				PLA2G2D	KLRK1
TFDP2	LHFPL4		FLT1	NNMT	NNMT	PLD4	MFGE8				PLAAT2	KNCN
TFRC	LIF		FLT4	NOL6	NOC3L	PLEKHA2	MFSD11				PLAAT5	KNSTRN
TGOLN2	LIMA1		FLVCR1	NOL9	NOD2	PLEKHA3	MFSD6				PLCE1	KPNA6
THNSL2	LIMCH1		FMN1	NOP2	NOLC1	PLEKHA8	MGAT1				PLCXD2	KPNB1
THOC5	LIMD2		FMNL3	NOS1	NOMO1	PLEKHG1	MGAT4A				PLD5	KRBA2
THRA	LIMK2		FMO5	NOTCH2	NOMO2	PLEKHG2	MGME1				PLEKHA1	KRI1
THRSP	LINC02210-CRHR1		FMR1	NOTCH2NLA	NOMO3	PLEKHG3	MGST2				PLEKHA2	KRT31
TICRR	LINGO4		FNDC5	NOTCH2NLB	NOP9	PLEKHS1	MICALCL				PLEKHA5	KRT32
TIFA	LIPG		FNIP2	NOTCH2NLC	NOS1	PLPPR2	MID1				PLEKHA6	KRT36
TIMMDC1	LITAF		FOSL1	NOTO	NOVA2	PLSCR3	MIEF2				PLEKHA8	KRT77
TIMP3	LMBR1		FOSL2	NOX4	NOX5	PLSCR4	MINAR2				PLEKHB2	KRT80
TIPARP	LMBR1L		FOXA2	NOX5	NPAS2	PLSCR5	MIS18A				PLEKHD1	KRTAP2-2
TK2	LMCD1		FOXE1	NPBWR2	NPAT	PLXNB1	MKKS				PLEKHO2	KRTAP9-2
TKFC	LMNB2		FOXF1	NPY1R	NPC2	PMAIP1	MKLN1				PLPPR1	KRTAP9-3
TLR4	LMNTD1		FOXK1	NQO1	NPEPL1	PMP22	MLC1				PLS3	KSR1
TM2D2	LMO4		FOXL1	NR3C1	NR0B1	PNCK	MLLT3				PLSCR4	L3MBTL2
TMBIM1	LMO7		FOXL2	NR4A2	NR1D2	PNKD	MLX				PLXNA1	L3MBTL4
TMBIM4	LMOD1		FOXN1	NR5A2	NR1I2	PNMA5	MLXIP				PLXNA2	LACC1
TMED2	LNPEP		FOXO3	NRBF2	NR2E1	PNPLA5	MLYCD				PLXNB2	LAMP5
TMEM104	LOC102724250		FOXO3B	NREP	NR3C1	PNPO	MMP16				PML	LAMTOR4
TMEM131	LOC102724488		FOXO4	NRG1	NR3C2	PODXL	MMP24OS				PNPLA1	LAPTM4B
TMEM167B	LOC102724788		FOXP1	NRG4	NR4A3	POFUT1	MMP9				PNPLA8	LARGE2
TMEM170A	LOC102724843		FOXRED1	NRIP3	NRAS	POFUT2	MNAT1				PNPT1	LARP1
TMEM170B	LOC102724951		FOXRED2	NRK	NRBP1	POGK	MOB3C				POC1A	LARP4
TMEM178B	LOC105372412		FRA10AC1	NRM	NRG1	POGLUT1	MOG				POC1B-GALNT4	LARP4B
TMEM19	LOC284898		FREM2	NRP2	NRG4	POGZ	MORN3				PODNL1	LASP1
TMEM215	LOC389831		FRK	NRSN2	NRK	POLD1	MOSMO				POFUT1	LBH
TMEM236	LOC643802		FRMD1	NSF	NRL	POLDIP3	MPDU1				POGZ	LCE3D
TMEM237	LONP2		FRMD8	NSMCE2	NRM	POLK	MPHOSPH8				POLD4	LCMT2
TMEM241	LONRF1		FRMPD3	NSUN3	NRP2	POLR2A	MPI				POLDIP3	LCORL
TMEM242	LONRF2		FRMPD4	NSUN5	NRXN1	POLR3H	MPLKIP				POLR3H	LDAH
TMEM248	LOX		FRRS1	NT5DC3	NSD2	POM121	MPP3				PON2	LDB2
TMEM251	LPAR2		FRRS1L	NT5E	NSD3	POM121C	MRGPRF				POTEA	LDB3
TMEM255B	LPAR5		FSD1L	NTAQ1	NSG1	POMP	MROH8				POTEC	LDHA
TMEM33	LPAR6		FSTL3	NTN4	NT5C	POP1	MRPL19				POTEI	LDHC
TMEM70	LPL		FSTL4	NTNG1	NT5C3A	POTEB3	MRPL45				POTEM	LDHD
TMEM86A	LRATD1		FSTL5	NTPCR	NTAQ1	POU2F1	MRPL52				POU3F2	LDLRAD1
TMEM87A	LRCH4		FTCD	NTRK2	NTNG1	POU2F2	MRPL57				POU3F4	LDLRAD2
TMEM8B	LRFN5		FUOM	NUAK1	NTRK2	POU4F1	MRPS27				PPA2	LDLRAP1
TMEM9B	LRMDA		FURIN	NUCKS1	NTRK3	POU4F3	MRPS33				PPBP	LDOC1
TMPRSS4	LRRC20		FUS	NUDCD1	NUDCD3	POU6F2	MRTFA				PPHLN1	LEMD2
TMX3	LRRC27		FUT1	NUDT1	NUP133	PPFIA2	MRTFB				PPIA	LEP
TNFAIP3	LRRC34		FUT10	NUP133	NUP160	PPIE	MS4A15				PPIAL4H	LGALS12
TNFSF11	LRRC3B		FUT3	NUP42	NUP50	PPM1F	MS4A7				PPIL6	LHX4
TNFSF4	LRRC4		FUT5	NUP62	NUPR1	PPP1R12B	MSI2				PPM1A	LIF
TNK2	LRRC47		FUT6	NUP88	NUTM2G	PPP1R13L	MSL1				PPM1B	LIM2
TNPO2	LRRC4C		FUT8	NUP93	NXPE1	PPP1R14C	MSRA				PPP1R12A	LIMA1
TOB2	LRRC7		FXN	NUPR1	NXT2	PPP2R1B	MST1R				PPP1R15B	LIMD1
TOR1AIP2	LRRC8E		FXR1	NWD1	OAS2	PPP2R5A	MTA3				PPP1R18	LIMD2
TOR1B	LRRK1		FXR2	NXNL1	OCM	PPP2R5C	MTARC1				PPP1R1C	LIMK2
TPCN1	LRRTM2		FXYD6	NXPE3	OCM2	PPP4R3B	MTERF1				PPP1R3A	LIMS1
TPM3	LSM12		FYTTD1	NXPH3	ODF2	PPRC1	MTERF4				PPP1R3E	LIN28A
TPT1	LSM14A		FZD4	OARD1	OGDHL	PRAMEF15	MTHFSD				PPP2R2B	LIPN
TRABD2A	LSM4		G2E3	OCIAD1	OGFR	PRC1	MTMR12				PPP2R5E	LITAF
TRAF6	LSM8		GAB2	OCIAD2	OLFML2A	PRCP	MTMR3				PPP3CB	LLGL1
TRAM2	LTBR		GABARAP	OGA	OMG	PRDM15	MTMR9				PPP4R2	LMBR1
TRAPPC9	LTF		GABBR1	OLFM3	ONECUT2	PRDM2	MTR				PPP4R3B	LMCD1
TRDN	LUC7L2		GABPB1	OLFML2A	OPA3	PRDM7	MTRF1L				PPP6C	LMNA
TREM1	LUC7L3		GABRA1	OMD	OPALIN	PRELID3B	MTURN				PRAF2	LMNB1
TRIM10	LURAP1		GABRA2	OPA3	OPHN1	PREPL	MTX3				PRAMEF19	LMO4
TRIM13	LUZP2		GABRA4	OPN3	OPN4	PRIMA1	MUC1				PRDM10	LMX1B
TRIM17	LYN		GABRB3	OPRD1	OPRD1	PRKAG1	MUCL3				PRDM11	LNPEP
TRIM31	LYPD1		GABRP	OPRK1	OPTN	PRKCE	MVB12A				PRDM15	LNPK
TRIM44	LYRM1		GABRR2	OPRM1	OR10A3	PRKG1	MXD1				PRDM16	LOC102723502
TRIM65	LYRM4		GAD1	OPTN	OR10Z1	PRKN	MXRA5				PRKACB	LOC102724159
TRIM66	LYSMD1		GADD45A	OR10A2	OR2A1	PRLHR	MXRA7				PRKAR1B	LOC102724250
TRIM67	LZTFL1		GADD45B	OR1D2	OR2A4	PRLR	MYBL1				PRKCB	LOC112694756
TRIM71	MACIR		GADL1	OR1I1	OR2A42	PRMT9	MYBPC3				PRNP	LOC114841035
TRIM9	MAF		GAGE1	OR2A42	OR2AG2	PROKR1	MYCL				PROB1	LOC401040
TRPM3	MAFG		GALM	OR2A5	OR2C3	PROKR2	MYD88				PRPF38B	LOC643802
TRPS1	MAFK		GALNT1	OR2F1	OR3A1	PRORP	MYLIP				PRPF4	LONRF2
TRPV5	MAGEA8		GALNT16	OR2G6	OR3A2	PRPF40B	MYO18A				PRPS1	LPAR1
TSC1	MAGI1		GALNT6	OR2M3	OR4K13	PRPF4B	MYO1E				PRR13	LPAR2
TSN	MAGOHB		GALNT7	OR2M4	OR51E1	PRR23C	MYO9A				PRR29	LPAR3
TSPAN1	MAK		GAN	OR2T12	OR5AN1	PRR27	MYOC				PRRC1	LPAR5
TSPAN33	MAML2		GANAB	OR4D9	OR5M1	PRR29	MYOCD				PRSS23	LPGAT1
TSPYL5	MANBA		GANC	OR4K13	OR6B3	PRRG4	MYOM3				PRUNE1	LRATD1
TTBK2	MAOA		GAPVD1	OR4M1	OR6K2	PRRT2	MYORG				PRUNE2	LRFN3
TTC38	MAP1LC3A		GARRE1	OR51A4	OR6N1	PRRX1	MYOZ3				PRXL2A	LRIT2
TTC4	MAP1LC3B		GARS1	OR52K1	OR7D2	PRUNE1	MYRF				PSD3	LRIT3
TTLL12	MAP2K1		GAS2L1	OR56A1	OR7D4	PRUNE2	N6AMT1				PSG1	LRMDA
TTYH2	MAP2K6		GAS7	OR5A2	OR8D1	PRX	NAA11				PSG4	LRP1
TUB	MAP3K11		GAS8	OR5T2	ORC4	PRXL2A	NAA25				PSG7	LRP11
TUBGCP4	MAP3K2		GATAD2A	OR6B1	OSBPL10	PSD3	NAA35				PSG8	LRP6
TXLNG	MAP3K9		GATAD2B	OR6C4	OSBPL6	PSEN1	NAA50				PSMA4	LRP8
TXNDC2	MAP4		GATD1	OR6C6	OSER1	PSKH1	NAB2				PSMB7	LRRC14B
TXNDC9	MAP4K2		GATD3A	OR6C75	OSGEPL1	PSMB11	NADK2				PSMC6	LRRC15
TXNRD2	MAP7		GBP2	OR7A17	OSR2	PSMB2	NAF1				PSMD11	LRRC38
TYSND1	MAP7D2		GCC1	OR8D1	OTOF	PSMB9	NAT1				PSME1	LRRC41
TYW1B	MAP7D3		GCC2	ORAI2	OTUB1	PSMC1	NAT9				PSME3IP1	LRRC49
U2SURP	MAPK1		GCK	ORC2	OTUD1	PSMC2	NAV1				PSMG3	LRRC55
UBALD1	MAPK14		GCLM	ORMDL2	OXA1L	PSMD13	NBL1				PSMG4	LRRC63
UBE2D3	MAPKAPK3		GCM1	OSBPL2	P2RY13	PSMD9	NBPF10				PSPC1	LRRC7
UBE2E3	MAPRE2		GCNT1	OSBPL3	P3H2	PSME3IP1	NBPF11				PTAFR	LRRFIP2
UBE2I	MAPT		GCSAM	OSBPL6	PAAF1	PSMF1	NBPF12				PTBP3	LRRTM2
UBE2N	MARCHF1		GCSAML	OSBPL8	PADI4	PTAFR	NBPF14				PTCD1	LRRTM4
UBE2Q1	MARCHF10		GDA	OSBPL9	PAFAH1B2	PTCD2	NBPF15				PTCD2	LRTOMT
UBE2S	MARCHF2		GDAP1	OSMR	PAK2	PTCHD1	NBPF19				PTCHD4	LSM11
UBE2W	MARCHF6		GDI1	OXNAD1	PAK3	PTCRA	NBPF20				PTER	LSM12
UBL4A	MARCHF7		GDPD5	OXR1	PAMR1	PTGDR	NBPF3				PTK2	LSM14B
UBN2	MARVELD3		GFER	P2RY1	PANK2	PTGES2	NBPF9				PTP4A2	LSMEM2
UBR1	MAST3		GFI1	P2RY8	PANX1	PTGR1	NCALD				PTPN3	LTB4R
UBXN2A	MATN3		GFOD1	P3H1	PAPLN	PTMS	NCAM1				PTPRE	LTBR
UBXN2B	MB		GFOD2	P3H2	PAPSS2	PTPA	NCAPH				PTPRF	LUZP1
UCHL5	MB21D2		GFRA1	P4HA2	PARD3	PTPN1	NCBP3				PTPRJ	LY6G6C
UCN2	MBD1		GFRA2	P4HA3	PARM1	PTPN7	NCEH1				PTPRO	LYNX1
UGP2	MBNL3		GFUS	PACRGL	PARP8	PTPRB	NCF4				PTPRT	LYRM9
UGT2B10	MBOAT1		GGACT	PAFAH1B1	PAX5	PTPRF	NCK1				PUS1	LYSMD1
UGT3A1	MBP		GGPS1	PAFAH2	PAX8	PTPRJ	NCKAP1				PXMP4	LYSMD4
UGT8	MCC		GGT5	PAGR1	PBRM1	PTPRN2	NCKAP1L				PXN	LZTS1
UHMK1	MCCC2		GID8	PAH	PBX1	PUM3	NCMAP				PYGO1	M1AP
UNKL	MCFD2		GIMAP6	PAICS	PBX3	PVR	NCOA5				QKI	MAB21L4
USP31	MCHR1		GINS2	PAK2	PCBP2	PXK	NCOR2				QRSL1	MACIR
USP37	MCHR2		GINS4	PAK3	PCDH15	PXN	NCR3LG1				RAB11A	MACROD2
USP42	MCL1		GIPC1	PALM2AKAP2	PCDH9	PYCR1	NDFIP2				RAB11FIP3	MAF
USP48	MCMBP		GIT1	PAN3	PCGF2	PYROXD1	NDRG2				RAB11FIP4	MAGEB10
USP49	MCOLN3		GIT2	PANK2	PCGF3	R3HDM2	NDRG4				RAB22A	MAGEC2
UTP15	MCPH1		GJA5	PANK3	PCGF5	R3HDM4	NDST1				RAB27A	MAGIX
UVSSA	MCRIP1		GJC1	PAQR3	PCMTD1	RAB11FIP3	NDUFA10				RAB34	MAML1
VAMP3	MCTP2		GJC3	PAQR5	PCYT2	RAB13	NDUFA5				RAB36	MAN1A2
VANGL1	MCTS1		GJD3	PARG	PDE11A	RAB15	NDUFS1				RAB3B	MAN2A1
VAPB	MDGA1		GK	PARM1	PDE1A	RAB18	NDUFV3				RAB3IP	MAP2
WARS1	MDM4		GK5	PARP11	PDE4D	RAB22A	NEBL				RAB43	MAP2K3
VASH1	MECOM		GLCE	PARP12	PDE4DIP	RAB26	NECAB3				RAB6B	MAP2K6
VAX1	MECP2		GLIPR1	PARP8	PDE6A	RAB27A	NEDD4				RAB8B	MAP3K10
WDFY2	MED19		GLIPR1L2	PARVA	PDE7A	RAB33B	NEDD9				RABEP1	MAP3K12
WDR12	MED26		GLOD4	PARVB	PDGFC	RAB3B	NEMP1				RABIF	MAP3K13
WDR31	MED28		GLP2R	PATE2	PDGFRB	RAB40C	NEPRO				RAC1	MAP3K19
WDR4	MED4		GLS2	PAX8	PDK1	RAB43	NEU3				RAD51B	MAP3K20
WDR75	MEFV		GLT8D1	PAX9	PDK2	RAB5A	NEURL1B				RAD51D	MAP3K7CL
WDR93	MEGF10		GLTP	PBLD	PDK4	RAB5B	NEURL3				RAG1	MAPK10
VEGFA	MEIS2		GLUL	PBRM1	PDLIM1	RAB6A	NEXN				RALGPS2	MAPK11
VEGFD	MELK		GMEB1	PCBD2	PDLIM5	RAB6C	NF2				RANBP10	MAPK14
VENTX	MEOX1		GMEB2	PCDH11Y	PDPK1	RAB6D	NFAM1				RANBP17	MAPK4
VGLL4	MEPE		GMFB	PCDHA10	PDPR	RABL3	NFASC				RAP1A	MAPK8IP3
WIPF2	MESD		GML	PCDHB1	PDXDC1	RACGAP1	NFAT5				RAP1B	MAPKAPK3
VMAC	METRN		GMNC	PCDHB9	PDXK	RAD54L2	NFATC2				RAP1GAP	MAPKAPK5
WNK3	METTL17		GMNN	PCGF5	PDZK1	RALGPS1	NFE2				RASA4B	MAPRE1
WNT3	METTL8		GMPPB	PCLAF	PEAK1	RALY	NFIA				RASGRF1	MAPRE2
WNT9B	MFAP3L		GMPR2	PCMTD1	PEG3	RAN	NFIB				RASGRP3	MAPT
VPS13A	MFGE8		GMPS	PCNX4	PENK	RANBP17	NFILZ				RASL12	MARCHF1
VPS13C	MFSD13A		GNAI1	PCYT1A	PEX19	RANGAP1	NFX1				RASSF1	MARCHF10
VPS25	MGA		GNAL	PCYT1B	PEX5	RANGRF	NGDN				RASSF5	MARCHF3
VPS53	MGAT4A		GNAQ	PDAP1	PFN1	RAP2B	NHEJ1				RBFOX1	MARCHF4
WSB2	MGAT4C		GNAT1	PDCD1LG2	PGA4	RAPH1	NHSL2				RBFOX2	MARCHF8
WSCD2	MGLL		GNB4	PDCD2	PGA5	RARA	NIBAN2				RBM15B	MARK2
VSIG4	MGST1		GNB5	PDCD6	PGK2	RARG	NIP7				RBM17	MARK4
VSTM2L	MGST2		GNE	PDE10A	PGP	RASA4	NIPAL2				RBM33	MARVELD1
VTA1	MICU1		GNG11	PDE1A	PGR	RASA4B	NIPSNAP1				RBM39	MAS1
VTI1A	MID1		GNG2	PDE1C	PGRMC1	RASL10B	NIPSNAP2				RBM43	MASP1
VWC2L	MIEF1		GNG4	PDE4B	PHACTR2	RASL11B	NIPSNAP3B				RBM8A	MASTL
XCR1	MIEF2		GNGT2	PDE4D	PHC3	RASSF2	NISCH				RBP2	MATN1
XDH	MIEN1		GNL1	PDE4DIP	PHETA2	RASSF6	NKAIN3				RCAN3	MAVS
XKR7	MIF4GD		GNPDA1	PDE7B	PHEX	RASSF8	NKIRAS2				RDH13	MAZ
XPNPEP2	MIGA1		GNPNAT1	PDK1	PHF20	RASSF9	NKX2-3				REEP1	MBD5
XPO4	MINAR2		GNRHR	PDK3	PHF21A	RAVER1	NKX2-8				REEP3	MBLAC2
XPO7	MIPOL1		GOLGA1	PDP1	PHF3	RBBP9	NLGN4X				REL	MBNL3
XYLT1	MIS12		GOLT1B	PDP2	PHKG2	RBFOX1	NLK				REPS2	MBTD1
YPEL2	MKI67		GORASP1	PDPR	PHLDB1	RBM14-RBM4	NLRC5				REXO4	MCAM
YWHAG	MKLN1		GORASP2	PDZD4	PHOX2B	RBM15B	NMNAT1				RFC5	MCM3AP
ZADH2	MKS1		GOSR2	PEAK1	PI4K2A	RBM27	NMNAT2				RFFL	MCMBP
ZBTB10	MKX		GP2	PEG3	PIAS1	RBM28	NMNAT3				RFLNA	MCOLN1
ZBTB20	MLEC		GPATCH11	PELATON	PIF1	RBM4	NOBOX				RGMA	MCPH1
ZBTB21	MLLT10		GPATCH2	PELI2	PIGA	RBM41	NOL3				RGPD1	MCRIP2
ZBTB33	MLN		GPATCH2L	PELO	PIGK	RBM48	NOL4L				RGS14	MCTP2
ZBTB34	MMAB		GPATCH3	PEPD	PIK3C3	RBMS1	NONO				RGS5	MCTS1
ZBTB37	MME		GPATCH4	PER1	PIK3R1	RBPMS	NOP14				RGS6	MCUR1
ZBTB38	MMGT1		GPC6	PEX10	PIK3R3	RBSN	NOP9				RGS8	MDGA1
ZBTB4	MMP24OS		GPCPD1	PEX2	PIK3R5	RBX1	NOS1				RHEBL1	MDH2
ZBTB43	MNAT1		GPD1	PEX26	PIK3R6	RCC1	NOS2				RHNO1	MDM1
ZBTB7B	MOB1B		GPI	PEX5L	PIP5K1A	RCVRN	NOTCH2NLC				RHOBTB2	ME2
ZC3H12C	MOB3B		GPM6B	PFKFB2	PIP5K1C	RDH11	NOTO				RHOH	MECP2
ZC3H6	MOBP		GPR1	PGAP1	PIRT	RDX	NOVA2				RHOJ	MED1
ZCCHC10	MOCS2		GPR107	PGAP2	PKIA	RECQL5	NOX5				RIBC1	MED11
ZDHHC7	MOCS3		GPR108	PGAP4	PKN2	REEP2	NPAS3				RIC3	MED14
ZFP82	MORC2		GPR135	PGBD2	PLA2G15	RET	NPC1L1				RIC8B	MED22
ZHX1-C8orf76	MORF4L1		GPR137	PGBD4	PLAG1	RETN	NPEPL1				RIMKLA	MED28
ZHX3	MOSPD2		GPR139	PGM2L1	PLCG1	RFFL	NPFFR1				RIMS2	MED29
ZIC4	MOV10L1		GPR155	PGPEP1	PLCXD3	RFLNB	NPR3				RIMS4	MEDAG
ZKSCAN3	MOXD1		GPR161	PGPEP1L	PLD1	RFPL1	NPY2R				RIN2	MEF2C
ZKSCAN5	MPC1		GPR173	PGR	PLEC	RFT1	NR1D2				RINL	MEGF6
ZMAT1	MPLKIP		GPR26	PGS1	PLEK	RFX3	NR1H3				RIT1	MEIS2
ZMAT3	MPP2		GPR42	PHACTR1	PLEKHA1	RFX4	NR1H4				RITA1	MEIS3
ZMIZ1	MPPED2		GPR55	PHACTR4	PLEKHA3	RGPD1	NR1I2				RLN3	METTL26
ZMYM4	MPRIP		GPR65	PHC3	PLEKHA6	RGS4	NR1I3				RMND5A	METTL6
ZNF106	MPST		GPR82	PHF12	PLEKHD1	RGS8	NR2C2				RNASE7	METTL8
ZNF134	MPV17L2		GPR83	PHF21A	PLEKHG1	RHOBTB2	NR2E1				RNASE8	METTL9
ZNF136	MPZL2		GPR84	PHF3	PLEKHG2	RHOG	NR3C2				RNASEH2C	MFAP3
ZNF142	MPZL3		GPRC5A	PHF6	PLEKHH1	RIC1	NR4A3				RNF103-CHMP3	MFAP5
ZNF148	MRAS		GPRC5B	PHOSPHO2-KLHL23	PLEKHJ1	RIC3	NR5A2				RNF113A	MFGE8
ZNF180	MREG		GPRIN2	PHYHIP	PLEKHM3	RILP	NRG1				RNF130	MFN1
ZNF185	MRPS18A		GPS1	PIAS2	PLP1	RIMS4	NRIP2				RNF139	MFNG
ZNF230	MRPS18C		GPX3	PIGBOS1	PLPPR5	RIPPLY1	NRP1				RNF152	MFSD10
ZNF275	MRPS35		GPX4	PIGM	PLSCR4	RMDN1	NRXN2				RNF157	MGA
ZNF283	MRRF		GPX5	PIGN	PLXNA4	RMDN3	NSD2				RNF165	MGAT5
ZNF320	MS4A13		GPX8	PIK3C2B	PLXNB1	RNASE10	NSG1				RNF168	MGME1
ZNF326	MSC		GRAMD1B	PIK3CA	PNISR	RNASEH2C	NSL1				RNF170	MGMT
ZNF337	MSH2		GRAMD2B	PIK3R2	PNKD	RND2	NSMCE1				RNF185	MGST1
ZNF346	MSMO1		GRAMD4	PIP5K1B	PNMA5	RNF10	NSMF				RNF19B	MGST2
ZNF391	MSRB3		GRAP2	PJA1	PNN	RNF115	NSUN4				RNF24	MICA
ZNF395	MTA3		GRAPL	PJA2	PNPLA1	RNF125	NSUN7				RNF41	MICAL3
ZNF398	MTAP		GRB2	PKD2	PNPLA4	RNF130	NT5C1B				RNPEPL1	MID1IP1
ZNF423	MTF1		GREM1	PKIA	PNPLA6	RNF145	NT5C3B				ROBO2	MIDN
ZNF449	MTF2		GRIA1	PKN2	PNPLA8	RNF150	NTM				ROCK2	MIEN1
ZNF512	MTFR1L		GRIA3	PKNOX2	PNPO	RNF152	NTNG1				RORB	MIER1
ZNF512B	MTHFSD		GRIA4	PLA2G4F	POGK	RNF157	NTRK2				RPA2	MIF
ZNF514	MTIF2		GRIN2A	PLAA	POLD3	RNF182	NTRK3				RPAP3	MIOS
ZNF558	MTMR12		GRIN2C	PLAG1	POLDIP3	RNF19B	NUBPL				RPF2	MIP
ZNF585A	MTMR9		GRK2	PLAU	POLE4	RNF2	NUDCD1				RPH3A	MITF
ZNF587B	MTO1		GRK3	PLAUR	POLK	RNF212	NUDT14				RPL17-C18orf32	MKI67
ZNF592	MTURN		GRK6	PLB1	POLR1H	RNF213	NUDT4				RPP14	MKRN1
ZNF597	MTX3		GRK7	PLCXD3	POLR2D	RNF223	NUMBL				RPRD1B	MLLT1
ZNF621	MUC6		GRPEL1	PLEKHA1	POLR2J	RNF39	NUP50				RPRM	MLLT11
ZNF639	MUSTN1		GRPEL2	PLEKHA5	POLR3E	RNF4	NUPR1				RPS15A	MLLT6
ZNF641	MVB12B		GRSF1	PLEKHA6	POM121	ROBO3	NUTF2				RPS6KA2	MLXIP
ZNF664-RFLNA	MXD3		GSG1	PLEKHD1	POM121C	ROBO4	NUTM2A				RPS6KA5	MLYCD
ZNF677	MXRA7		GSR	PLEKHH1	POP1	ROCK1	NUTM2D				RPS6KL1	MMP13
ZNF70	MXRA8		GSTK1	PLEKHM3	POP5	ROR1	NUTM2E				RRAGA	MMP16
ZNF701	MYCL		GSTM2	PLEKHO2	POSTN	ROR2	NUTM2F				RSAD2	MMP24OS
ZNF704	MYD88		GSTM5	PLEKHS1	POT1	RPAIN	NXT2				RSBN1	MMS22L
ZNF726	MYLK4		GSTZ1	PLIN3	POTEE	RPAP2	OARD1				RSPH9	MOB1B
ZNF736	MYO18A		GSX1	PLIN5	PPARGC1B	RPGRIP1L	OAS3				RSPO1	MOB3B
ZNF75A	MYO19		GTDC1	PLK5	PPIAL4C	RPH3A	OAZ2				RSPO2	MOB3C
ZNF780B	MYO1E		GTF2A1	PLPP6	PPIAL4E	RPH3AL	OCIAD1				RSPO3	MOB4
ZNF785	MYO9A		GTF2A2	PLPPR4	PPIE	RPL10	ODR4				RSPRY1	MOCOS
ZNF793	MYOCD		GTF2H2C	PLSCR1	PPIG	RPL13A	OGFOD3				RTF1	MOCS3
ZNF827	MYOG		GTF2H3	PLSCR3	PPIH	RPL14	OGG1				RTKN2	MOG
ZNF829	MYORG		GTF3C2	PLSCR4	PPIL1	RPL23A	OGN				RTL10	MORC4
ZNF85	MYOZ3		GTPBP10	PLXDC1	PPIP5K2	RPL32	OLFML2A				RTL4	MOSPD1
ZNF891	MYPN		GTSF1	PLXNA3	PPM1D	RPP14	OLR1				RTL5	MOV10
ZNHIT6	MYRF		GUCA1A	PMAIP1	PPM1F	RPP40	ONECUT2				RTL8A	MPI
ZSCAN31	MYT1L		GUCD1	PML	PPM1L	RPRD1B	OPA3				RTRAF	MPLKIP
ZSCAN5A	N6AMT1		GUCY1B1	PMS2	PPP1CB	RPS27L	OPALIN				RTTN	MPP2
ZSWIM3	NAA16		GVQW3	PNLIPRP3	PPP1CC	RPS29	OPHN1				RUBCN	MPPE1
ZXDA	NAA50		GXYLT1	PNMA8A	PPP1R13B	RPS3	OPN3				RUNDC3A	MPPED2
ZYG11B	NAALADL2		GYPC	PNPLA1	PPP1R1A	RPS6KA1	OPRD1				RXYLT1	MPRIP
	NABP2		H2AP	PNPLA4	PPP1R26	RPS6KA2	OPRL1				S100A3	MPV17L
	NADK2		H2AZ2	PNPLA8	PPP1R3B	RPS6KA3	OPRM1				SAA2	MPZ
	NANOS1		H4C12	PNPO	PPP1R3F	RPS6KA5	OR10H1				SALL2	MPZL2
	NAP1L3		H4C2	POC1B-GALNT4	PPP1R7	RPS6KA6	OR10H5				SAMD10	MRAP
	NAPB		HACD2	PODNL1	PPP2CA	RPS6KC1	OR1I1				SAMD12	MRAS
	NAPEPLD		HACD3	POGK	PPP2R2B	RPTOR	OR1M1				SAMD14	MRLN
	NAV1		HACD4	POGLUT1	PPP2R5A	RPUSD3	OR2L2				SAMD4A	MRM1
	NBN		HAGH	POGLUT3	PPP2R5E	RPUSD4	OR2T6				SAMD8	MRO
	NBPF3		HAGHL	POGZ	PPP4R3B	RRAS	OR3A3				SAMHD1	MROH1
	NBPF4		HAPLN3	POLD2	PPT1	RRM2	OR4D9				SAP18	MRPL13
	NBPF6		HARBI1	POLE3	PRC1	RRM2B	OR4E2				SAR1A	MRPL15
	NCAPH		HARS1	POLH	PRDM11	RRP1B	OR4F3				SAR1B	MRPL19
	NCBP2		HAUS2	POLR1E	PRDM15	RSPRY1	OR4F5				SASH1	MRPL2
	NCEH1		HAUS3	POLR1F	PRDM5	RTN4	OR4N2				SBK1	MRPL23
	NCK1		HAUS6	POLR2D	PRDX5	RTN4RL1	OR51E1				SBNO1	MRPL30
	NCKAP1		HBEGF	POLR3D	PRELID1	RTP1	OR52N1				SC5D	MRPL35
	NCKAP5		HBP1	POLR3G	PRG2	RUBCN	OR5A2				SCAMP5	MRPL52
	NCOA4		HBS1L	POM121	PRKAA1	RUFY1	OR6B3				SCIN	MRPL53
	NDRG2		HCAR2	POT1	PRKAG3	RUNDC3B	OR6C4				SCMH1	MRPS11
	NDRG3		HCAR3	POTEA	PRKCQ	RUNX3	OR6J1				SCN1A	MRPS18A
	NDUFA10		HCK	POTEC	PRKD2	RYBP	OR6Y1				SCN3B	MRPS18B
	NDUFA3		HCST	POTEM	PRKD3	S100A14	OR8D1				SCNM1	MRPS21
	NDUFA5		HDAC1	POU2AF1	PRKN	S1PR2	OR8D4				SCOC	MRPS33
	NDUFB4		HDAC11	POU2F1	PRKRA	SAMHD1	ORAI3				SCRT1	MRPS34
	NDUFB5		HDAC5	POU5F2	PRKRIP1	SAP18	ORC2				SCRT2	MRPS36
	NDUFC1		HDAC6	POU6F1	PRLHR	SART3	ORC4				SCUBE2	MRPS7
	NDUFC2-KCTD14		HDAC8	POU6F2	PRM3	SBF1	ORMDL3				SCUBE3	MRRF
	NDUFS1		HDDC3	PPARGC1B	PRMT2	SBK1	OSBP				SDC1	MS4A12
	NDUFV3		HDGFL3	PPCS	PROKR1	SCAI	OSBPL3				SDC3	MS4A3
	NEBL		HDHD2	PPFIA1	PRPF38A	SCAMP1	OSBPL6				SDE2	MS4A6A
	NECTIN2		HDX	PPHLN1	PRPF38B	SCAMP2	OSBPL7				SDK2	MSH2
	NEDD4L		HEATR1	PPIL2	PRPF4B	SCARA5	OTUD5				SDR16C5	MSI1
	NEDD9		HEATR3	PPM1F	PRPH2	SCGB2B2	OTUD7B				SDR42E1	MSI2
	NEFH		HEATR5A	PPM1K	PRR14L	SCIN	OTULIN				SEC14L1	MSL3
	NEFM		HEBP2	PPP1R12B	PRR27	SCN4A	OTX1				SEC14L2	MSTN
	NEK4		HEG1	PPP1R1A	PRR36	SCN4B	OTX2				SEC14L4	MTA3
	NEK6		HERC5	PPP1R3B	PRR5L	SCN5A	OXNAD1				SEC14L5	MTF1
	NEMP2		HES5	PPP1R3E	PRRC1	SCO1	OXR1				SEC14L6	MTFP1
	NEO1		HES7	PPP2R3A	PRRG1	SCRN1	P2RY12				SECISBP2	MTFR1L
	NEPRO		HEXA	PPP2R5C	PRRG3	SCYL3	PAAF1				SELE	MTHFR
	NETO2		HEXIM1	PPP3R2	PRRX1	SDC1	PACC1				SELENOF	MTMR12
	NEU3		HEYL	PPP6C	PRTFDC1	SDC3	PADI1				SEMA3D	MTMR2
	NEUROD6		HFE	PPT1	PSD4	SDE2	PADI3				SEMA3E	MTMR3
	NFASC		HHAT	PPTC7	PSMA5	SDHC	PAFAH1B1				SEMA4B	MTNR1B
	NFATC2		HIBCH	PRELID2	PSMB2	SEC14L2	PAICS				SEMA5A	MTO1
	NFATC3		HIC2	PRELID3B	PSMB6	SEC14L6	PAIP2B				SEMA6D	MTOR
	NFIA		HIF1AN	PRICKLE2	PSME3	SEC16B	PALLD				SENP2	MTPN
	NFIB		HILPDA	PRKAA2	PSTPIP2	SEC22A	PALM2AKAP2				SEPTIN6	MTREX
	NFKBID		HIPK1	PRKAG3	PTBP1	SEC22B	PANK2				SEPTIN8	MTSS1
	NFXL1		HIPK2	PRKAR2A	PTCD2	SECISBP2	PANK3				SERF2	MTTP
	NHEJ1		HIRIP3	PRKCH	PTCD3	SELENOI	PAPPA2				SERINC1	MTUS1
	NHLRC1		HK1	PRKN	PTCH1	SELENOV	PAQR5				SERINC4	MTX3
	NHLRC2		HLA-DMA	PRKRA	PTCH2	SEMA3E	PAQR7				SERPINB12	MUC6
	NHSL1		HLA-DMB	PRLR	PTCHD4	SEMA3F	PAQR9				SERPINB5	MUL1
	NIBAN1		HLA-DOA	PRMT7	PTEN	SEMA4D	PARD3B				SERPINB8	MVB12B
	NIPA1		HLCS	PROCA1	PTGES3	SEMA7A	PARL				SERTM1	MXD1
	NIPBL		HLF	PRODH	PTGFRN	SENP5	PARP14				SERTM2	MXD3
	NIPSNAP3B		HM13	PROK2	PTP4A2	SEPTIN6	PARP16				SESN1	MXD4
	NIT1		HMBOX1	PRORP	PTPN21	SERF1A	PARP3				SETD4	MYADM
	NIT2		HMBS	PROS1	PTPN4	SERF1B	PARPBP				SETD7	MYADML2
	NKAIN3		HMG20A	PRPSAP1	PTPRG	SERF2	PATE1				SETDB2	MYBBP1A
	NKAIN4		HMGB1	PRR11	PTPRM	SERINC4	PATE4				SEZ6L	MYBL2
	NKIRAS1		HMGN1	PRRG1	PTPRU	SERINC5	PATZ1				SF3A3	MYBPC1
	NKTR		HMGN4	PRRG3	PTX3	SERP1	PAX1				SFMBT2	MYCBP
	NLGN4X		HMOX2	PRRG4	PUDP	SERPINB12	PAX6				SFRP1	MYEF2
	NLN		HMX1	PRRT2	PURA	SERTAD3	PAX8				SFTPA1	MYL4
	NME2		HNF4A	PRRX1	PURB	SFTPA1	PCARE				SFTPB	MYLK4
	NME4		HNRNPA0	PRTG	PUS7L	SFXN2	PCBP4				SFXN3	MYNN
	NME6		HNRNPA3	PRUNE2	PXDN	SGO1	PCDH12				SFXN5	MYO1D
	NMNAT1		HNRNPH3	PRXL2A	QPCTL	SGTB	PCDH19				SGCD	MYO5A
	NMNAT3		HNRNPL	PSAPL1	QSOX1	SH2D1B	PCDHA10				SGIP1	MYO9A
	NMT1		HOMER2	PSD3	R3HDM1	SH2D4A	PCDHB13				SGK3	MYOCD
	NMUR1		HOOK3	PSD4	RAB11A	SH2D5	PCDHGA2				SGPL1	MYORG
	NONO		HORMAD2	PSEN1	RAB11B	SH3BP1	PCDHGA6				SH3BP2	MYOZ3
	NOTCH2NLA		HOXA11	PSMA4	RAB14	SH3BP5L	PCED1A				SH3GLB1	MYRF
	NOTCH2NLB		HOXA13	PSMA5	RAB37	SH3GL2	PCF11				SH3RF3	MYRIP
	NOX1		HOXA7	PSMB2	RAB39B	SH3GLB1	PCGF2				SH3TC2	N4BP1
	NOX3		HOXB1	PSMD4	RAB3B	SH3GLB2	PCM1				SHFL	N4BP2L1
	NOX4		HOXB3	PSMD7	RAB3IP	SH3RF3	PCMTD2				SHLD2	N6AMT1
	NPFFR1		HOXB6	PSME3	RAB40C	SH3TC2	PCSK4				SHMT2	NAA16
	NPR3		HOXC12	PSMF1	RAB44	SHANK2	PCSK5				SHPRH	NAA40
	NPSR1		HOXC5	PTAFR	RAB5B	SHB	PCYOX1				SHTN1	NACC1
	NPTN		HOXC8	PTAR1	RAB5IF	SHISA4	PDAP1				SIK2	NAIP
	NPTX2		HOXD1	PTCD1	RAB7A	SHPK	PDCD2				SIRPA	NAP1L1
	NPY1R		HOXD12	PTCD2	RAB9B	SHTN1	PDCD7				SIRPG	NAPB
	NPY4R2		HP1BP3	PTCD3	RABEP2	SIDT1	PDE11A				SIRT1	NAPEPLD
	NR1H3		HPCA	PTDSS1	RABGAP1L	SIGLEC15	PDE12				SKA3	NARF
	NR1H4		HPCAL1	PTEN	RABIF	SIRPB1	PDE1A				SKI	NAT16
	NR1I2		HPCAL4	PTGFR	RAC1	SIRPB2	PDE1B				SKP2	NATD1
	NR2C2AP		HPGDS	PTGR2	RAD21L1	SIRT6	PDE1C				SLAMF8	NAV1
	NR2E1		HPN	PTPN14	RAD54L2	SKA3	PDE4A				SLC10A6	NBL1
	NR3C1		HPSE	PTPN18	RAD9A	SKAP2	PDE4B				SLC10A7	NBPF10
	NR3C2		HPSE2	PTPN2	RALA	SKP1	PDE4C				SLC11A1	NBPF15
	NR5A1		HRAS	PTPN4	RALGPS1	SLA	PDE4D				SLC12A5	NBPF20
	NRDE2		HRCT1	PTPN9	RALYL	SLAMF7	PDE4DIP				SLC12A6	NBPF3
	NRG1		HRH1	PTPRB	RAMAC	SLC10A7	PDE5A				SLC13A1	NBPF4
	NRG4		HRH2	PTPRD	RANBP10	SLC12A4	PDE7B				SLC13A5	NBPF6
	NRIP3		HRH3	PTPRT	RANBP6	SLC14A1	PDE9A				SLC15A2	NBPF9
	NRN1L		HS1BP3	PUDP	RANGRF	SLC15A5	PDF				SLC16A3	NBR1
	NRSN1		HS3ST3B1	PURA	RAP1B	SLC17A8	PDGFB				SLC16A7	NCAM1
	NRXN1		HS3ST4	PUS7L	RAP1GAP	SLC19A1	PDGFRA				SLC1A2	NCBP2
	NSD1		HS6ST1	PVR	RAP1GAP2	SLC22A11	PDK2				SLC24A2	NCF2
	NSD2		HSD11B1L	PXK	RAPGEF1	SLC22A15	PDK3				SLC25A37	NCKAP1L
	NSF		HSD17B12	PXMP4	RAPGEF3	SLC22A23	PDLIM2				SLC25A46	NCKAP5
	NSL1		HSD17B13	PYGO2	RAPGEF5	SLC22A3	PDLIM5				SLC25A53	NCL
	NSMCE2		HSD3B7	PYHIN1	RARA	SLC24A2	PDPK1				SLC26A2	NCOA1
	NSUN2		HSF2BP	QPRT	RASA4B	SLC26A2	PDPR				SLC26A9	NCOA7
	NSUN5		HSP90AB1	RAB11FIP1	RASD2	SLC26A9	PDRG1				SLC28A1	NCR1
	NT5C3B		HSPA12A	RAB1A	RASGEF1C	SLC28A1	PDS5B				SLC2A14	NDC1
	NT5DC3		HSPA12B	RAB21	RASL11A	SLC28A3	PDZD7				SLC2A4RG	NDOR1
	NTAQ1		HSPA4L	RAB23	RASSF1	SLC2A14	PEA15				SLC30A4	NDRG3
	NTHL1		HSPBAP1	RAB24	RASSF8	SLC30A6	PECAM1				SLC30A7	NDRG4
	NTNG1		HSPH1	RAB29	RBBP6	SLC30A8	PEF1				SLC31A1	NDST3
	NTNG2		HTD2	RAB2B	RBFOX1	SLC32A1	PELI2				SLC35A2	NDUFA10
	NTPCR		HTR2C	RAB35	RBFOX2	SLC35A3	PELP1				SLC35B4	NDUFA5
	NTRK2		HTR3D	RAB39A	RBM12B	SLC35B2	PEMT				SLC35C2	NDUFA9
	NTRK3		HTR6	RAB3B	RBM14	SLC35C2	PEX11A				SLC35D1	NDUFAF4
	NUAK1		HUS1	RAB3C	RBM17	SLC35E3	PEX26				SLC35E2B	NDUFAF5
	NUAK2		HYAL3	RAB3IP	RBM18	SLC35F3	PFKFB2				SLC38A1	NDUFAF6
	NUDCD3		HYOU1	RAB40B	RBM28	SLC35G1	PGAP6				SLC39A1	NDUFB5
	NUDT1		HYPK	RAB5B	RBM41	SLC35G3	PGBD4				SLC39A13	NDUFC2-KCTD14
	NUDT16		IBA57	RAB6B	RBM46	SLC35G5	PGM3				SLC39A14	NDUFS1
	NUDT3		ICAM4	RABAC1	RBM48	SLC35G6	PGP				SLC39A3	NECAB3
	NUFIP2		IDH3A	RABGAP1L	RBM7	SLC36A1	PGPEP1				SLC39A9	NECAP2
	NUP107		IDH3G	RABGEF1	RBMS2	SLC38A1	PGR				SLC46A1	NEDD9
	NUP133		IDI1	RACGAP1	RBMX	SLC38A3	PHACTR1				SLC48A1	NEGR1
	NUP160		IDO1	RAD1	RBPMS	SLC38A9	PHAX				SLC4A4	NEIL2
	NUP210		IER3IP1	RAD18	RC3H1	SLC39A1	PHB2				SLC4A5	NEK9
	NUP35		IFFO2	RAD51	RCAN1	SLC43A3	PHC3				SLC50A1	NELL1
	NUP93		IFI27L1	RAD51B	RCAN2	SLC44A2	PHETA2				SLC5A3	NEMP2
	NUPR1		IFI30	RAD51D	RCAN3	SLC45A4	PHF20L1				SLC5A7	NETO2
	NWD1		IFI35	RAI1	RCC2	SLC47A2	PHF21B				SLC7A11	NEU3
	NXN		IFI44L	RAI14	RCHY1	SLC48A1	PHF23				SLC7A14	NEURL1B
	NXPH2		IFIT1	RALYL	RCL1	SLC4A4	PHF6				SLC7A5	NF1
	OAZ2		IFNAR1	RAN	RCOR1	SLC4A8	PHKG2				SLC7A6	NF2
	OCIAD1		IFNAR2	RANBP10	RCOR3	SLC5A10	PHLDB1				SLC7A6OS	NFASC
	ODF3		IFNG	RANBP17	RDH16	SLC6A14	PIAS1				SLC9A2	NFAT5
	OGFOD1		IFNGR1	RANBP2	REEP1	SLC6A17	PIAS2				SLC9A8	NFATC2
	OIT3		IFNLR1	RAP2A	REEP3	SLC6A5	PIF1				SLCO1A2	NFATC3
	OLFM1		IFT22	RAP2C	RELL1	SLC6A9	PIGA				SLCO3A1	NFILZ
	OLR1		IFT46	RAPGEF1	RELN	SLC7A14	PIGG				SLFN13	NFRKB
	OMD		IFT74	RAPGEF5	REM2	SLC7A2	PIGM				SLFN14	NFYA
	ONECUT2		IFT80	RAPGEF6	RFLNB	SLC7A6	PIGN				SLFN5	NGDN
	OPALIN		IGDCC3	RAPH1	RFTN1	SLC7A6OS	PIGV				SLIT1	NGFR
	OPN5		IGF1	RARB	RGS4	SLC8A1	PIK3C3				SLIT3	NHEJ1
	OR14J1		IGF1R	RASA1	RGS6	SLC9A7	PIK3CB				SLITRK4	NHS
	OR1A1		IGF2	RASA2	RGS8	SLC9B2	PIK3R1				SLITRK6	NHSL2
	OR1D2		IGF2BP2	RASA4	RGS9	SLCO2A1	PIK3R6				SMAD2	NINL
	OR2A12		IGF2R	RASAL2	RHBDL3	SLCO3A1	PIP4K2B				SMAD3	NIPAL1
	OR2L5		IGFALS	RASL11A	RHOBTB1	SLFN14	PIP5K1A				SMAD5	NIPAL3
	OR2M3		IGFBPL1	RASSF4	RHOQ	SLIT3	PIP5KL1				SMARCE1	NIPAL4
	OR2M4		IGFLR1	RASSF6	RHOT1	SLK	PITX1				SMC4	NIT2
	OR2T12		IGLON5	RASSF8	RIC8B	SLURP1	PKDREJ				SMCO2	NKAIN2
	OR2T29		IGSF21	RBBP4	RIMS2	SMAD2	PKHD1				SMIM11B	NKAIN3
	OR2T33		IGSF3	RBFOX2	RIMS4	SMAGP	PKHD1L1				SMIM12	NKAIN4
	OR2T7		IGSF6	RBFOX3	RIT1	SMARCD1	PKP1				SMNDC1	NKAP
	OR2V2		IKBIP	RBM14	RNASEH2B	SMARCD2	PLA2G2E				SMPD4	NKAPD1
	OR4D9		IKZF1	RBM18	RNASEL	SMC1A	PLAAT5				SMPDL3A	NKD1
	OR4F3		IKZF2	RBM23	RND3	SMC6	PLAUR				SMPX	NKIRAS1
	OR4K17		IKZF3	RBM28	RNF10	SMIM10L1	PLCB3				SMUG1	NKPD1
	OR51A7		IKZF4	RBM4	RNF121	SMIM33	PLCD3				SMYD4	NKX2-2
	OR51E1		IL12RB2	RBM41	RNF13	SMIM34A	PLCL1				SNAI2	NLGN2
	OR51M1		IL13RA1	RBM43	RNF135	SMIM38	PLCXD1				SNTB2	NLGN3
	OR52A5		IL15RA	RBMS2	RNF150	SMIM41	PLEKHA5				SNX10	NLN
	OR52E4		IL16	RBMS3	RNF152	SMIM43	PLEKHA6				SNX11	NLRP2B
	OR56A1		IL18BP	RBMXL1	RNF165	SMOC1	PLEKHB1				SNX19	NME3
	OR56A4		IL18R1	RBPMS	RNF170	SMPD4	PLIN5				SNX2	NME4
	OR5A2		IL18RAP	RC3H1	RNF182	SMTNL2	PLK2				SNX27	NME6
	OR5AN1		IL1A	RCAN1	RNF183	SMUG1	PLOD3				SNX30	NME9
	OR5H1		IL1R2	RCAN3	RNF185	SMURF2	PLP1				SOAT1	NMNAT2
	OR5H14		IL1RAP	RCC2	RNF217	SMYD1	PLPP4				SOAT2	NMNAT3
	OR5M3		IL1RAPL1	RCE1	RNF32	SNAI3	PLPP5				SOBP	NMUR1
	OR6A2		IL1RL1	RCOR1	RNF43	SNAP47	PLSCR4				SOD2	NOBOX
	OR6K3		IL21	RD3	RNF44	SNCA	PLSCR5				SORBS1	NOL6
	OR7D2		IL22	RDH10	RNF8	SNIP1	PLTP				SORBS3	NOM1
	OR7D4		IL23A	RDX	RNLS	SNTB1	PLXND1				SORD	NONO
	OR8B8		IL23R	REC8	RNPS1	SNU13	PMAIP1				SORT1	NOP16
	ORAI3		IL24	RECQL5	ROBO2	SNX18	PML				SP110	NOP2
	ORC2		IL31RA	RELCH	RORA	SNX8	PMS2				SP6	NOP9
	OSBPL10		IL33	RELL1	RP1L1	SOCS7	PMVK				SP8	NOS1
	OSBPL3		IL5RA	RELL2	RP9	SOGA1	PNKD				SPA17	NOTCH1
	OSGEP		IL6ST	REST	RPAP2	SORBS1	PNPO				SPACA9	NOVA2
	OSTC		ILF3	RET	RPAP3	SORCS1	PNRC1				SPART	NOX1
	OTUB2		ILVBL	RETSAT	RPGRIP1L	SORT1	POC1B-GALNT4				SPATA5	NPAP1
	OTUD6B		IMP3	RFC1	RPL15	SOST	PODXL				SPATA6	NPAS4
	OTULIN		IMPA1	RFT1	RPL36A-HNRNPH2	SOWAHD	POGK				SPC24	NPC1L1
	OTX1		IMPDH1	RFX3	RPL7L1	SOX6	POGZ				SPCS3	NPDC1
	P2RX1		INA	RFX4	RPLP1	SP4	POLD4				SPDYE11	NPFFR1
	P2RY13		INAVA	RGCC	RPP30	SP6	POLDIP2				SPDYE13	NPIPB11
	P3H1		INCA1	RGP1	RPRD1B	SPACA9	POLK				SPDYE14	NQO1
	P3R3URF-PIK3R3		INF2	RGS4	RPS24	SPAG6	POLN				SPDYE15	NR1H3
	PACRG		ING1	RHBDD1	RPS27L	SPAG7	POLR1B				SPDYE17	NR2C2
	PACRGL		ING5	RHBDL2	RPS3	SPAG8	POLR2J2				SPDYE2	NR2F2
	PADI1		INHBC	RHCE	RPS6KA2	SPARC	POLR3H				SPDYE2B	NR3C1
	PADI2		INIP	RHO	RPS6KA3	SPATA19	POM121				SPDYE3	NR3C2
	PAFAH1B2		INO80D	RHOH	RPS6KA6	SPATA5	POP5				SPDYE5	NR4A3
	PAFAH2		INPP4B	RIC3	RPS6KC1	SPDYE11	PORCN				SPDYE6	NR5A2
	PAGE4		INPP5A	RIC8B	RRAGB	SPDYE13	POU2AF1				SPDYE8	NR6A1
	PAGR1		INPP5F	RIF1	RRAGD	SPDYE14	POU2F2				SPDYE9	NRBP1
	PAIP2B		INSYN2B	RIMS2	RS1	SPDYE15	POU4F1				SPOUT1	NRDE2
	PAK3		INTS3	RIMS3	RSL1D1	SPDYE17	POU5F1B				SPRED1	NRF1
	PALLD		INTU	RINL	RSPH1	SPDYE3	POU6F1				SPRTN	NRG1
	PALM2AKAP2		IP6K1	RIPOR2	RSPO1	SPDYE8	PPARD				SPRY1	NRG2
	PANK3		IPCEF1	RNASE4	RTKN	SPDYE9	PPARGC1B				SPRY3	NRG4
	PAPLN		IPO11	RNASEH1	RTKN2	SPECC1	PPIF				SPTBN4	NRIP3
	PAPOLB		IPO13	RNASET2	RTL8B	SPEG	PPIL1				SQSTM1	NRN1
	PAPPA2		IPO7	RND3	RTN4	SPIRE1	PPIL6				SRC	NRXN1
	PAQR7		IPO9	RNF114	RTRAF	SPOCK2	PPM1A				SREK1IP1	NRXN2
	PARD3		IPP	RNF115	RTTN	SPOCK3	PPM1F				SRFBP1	NSD1
	PARD6G		IQANK1	RNF125	RUNX1	SPRY4	PPP1CB				SRGAP2	NSD2
	PARP15		IQCA1	RNF130	RUNX1T1	SPRYD4	PPP1R10				SRGAP2C	NSF
	PARP9		IQCJ	RNF152	RUSF1	SPTBN2	PPP1R11				SRPRA	NSL1
	PARVA		IQGAP2	RNF157	RWDD1	SPTSSA	PPP1R12B				SRPRB	NSUN3
	PAX7		IQSEC2	RNF166	RXRA	SQSTM1	PPP1R13L				SRRM4	NSUN5
	PBDC1		IQSEC3	RNF2	SAFB2	SRC	PPP1R17				SRSF12	NT5DC1
	PBOV1		IRAK1BP1	RNF213	SALL1	SREBF2	PPP1R3B				SRSF3	NTAQ1
	PBX3		IREB2	RNF217	SALL2	SREK1	PPP1R3E				SRSF6	NTNG1
	PCARE		IRGQ	RNF40	SAMD12	SRF	PPP1R42				SRXN1	NTNG2
	PCBP2		IRX2	RNF41	SAMD4A	SRGAP1	PPP1R7				SS18	NTRK3
	PCDH11X		ISG20	RNFT2	SAMD8	SRGAP2	PPP1R8				SS18L2	NUAK1
	PCDH11Y		ISL1	RNMT	SAMD9	SRGAP2B	PPP1R9A				SSH1	NUCKS1
	PCDH9		ISOC2	ROR1	SAP130	SRGAP3	PPP2CA				SSR1	NUDT14
	PCDHA10		ISY1-RAB43	RORA	SAP30L	SRL	PPP2R2A				SSR3	NUDT21
	PCDHA4		ITCH	RORB	SAXO2	SRRD	PPP2R3A				SSTR3	NUDT4B
	PCDHB14		ITFG2	ROS1	SAYSD1	SRRM3	PPP2R5E				SSX2IP	NUDT9
	PCDHGC3		ITGA10	RP2	SCAI	SRRM4	PPP3R2				ST3GAL1	NUMBL
	PCED1A		ITGA11	RPA1	SCAMP1	SRRM5	PRAMEF5				ST3GAL6	NUP107
	PCF11		ITGA2	RPAP2	SCAPER	SRXN1	PRC1				ST6GAL1	NUP160
	PCGF5		ITGA5	RPAP3	SCARB1	SSR3	PRCP				ST6GAL2	NUP214
	PCM1		ITGA8	RPGRIP1L	SCD	ST13	PRDM10				ST6GALNAC6	NUP93
	PCMTD2		ITGA9	RPL10	SCFD2	ST18	PRDM15				ST7L	NXF1
	PCSK5		ITGAX	RPL13	SCIMP	ST3GAL2	PRDX6				ST8SIA3	NXF5
	PCYT1A		ITGB3	RPL23	SCML1	ST3GAL3	PREPL				STAC	NXN
	PCYT1B		ITGB6	RPL27A	SCML4	ST6GAL1	PRICKLE2				STAM	NXNL1
	PDCD6IP		ITK	RPL36A-HNRNPH2	SCN2B	ST8SIA5	PRKAA2				STAMBP	NXNL2
	PDE1C		ITM2B	RPP14	SCN3B	STARD8	PRKAB1				STARD3NL	NXPE3
	PDE4C		ITM2C	RPP25L	SCN4B	STAT2	PRKACA				STARD5	NXPH3
	PDGFRB		ITPK1	RPRD1B	SCNN1B	STAT3	PRKACB				STC1	NXT2
	PDHA1		ITPRID1	RPS6	SCRN1	STC1	PRKAR1A				STC2	OARD1
	PDIA6		ITSN1	RPS6KA3	SCRN3	STC2	PRKCG				STEAP4	OAZ3
	PDK1		JAGN1	RPS6KA5	SCYL3	STEAP4	PRKN				STK10	OBI1
	PDLIM2		JAK1	RPS6KA6	SDC1	STIM2	PRLHR				STK16	ODF2L
	PDLIM4		JAK3	RPTOR	SDHAF2	STING1	PRLR				STK17B	ODR4
	PDP2		JAKMIP1	RRN3	SDHAF4	STK17B	PRMT1				STK24	OGFOD2
	PDSS1		JAKMIP3	RRP1	SDR42E1	STK24	PRMT3				STK25	OGT
	PDXP		JAM3	RSKR	SEC14L1	STK32A	PROB1				STK26	OLFM1
	PDZD7		JAML	RSL24D1	SEC14L3	STK38	PROP1				STMP1	OLFM2
	PEBP1		JDP2	RSPH3	SEC14L4	STMN1	PRORP				STPG1	OLFML2A
	PEDS1		JHY	RTKN	SEC14L6	STON1	PROX2				STXBP4	OLR1
	PEF1		JMJD4	RTKN2	SEC22B	STOX2	PRPF38B				SUB1	ONECUT1
	PEG10		JMJD6	RTL4	SEC61A1	STRN	PRPSAP2				SUGCT	OPALIN
	PELI2		JPH1	RTL9	SEL1L3	STXBP4	PRR11				SULF2	OPCML
	PELI3		JPH2	RUBCN	SELP	STXBP6	PRR23D1				SUPT6H	OPHN1
	PERP		JPT1	RUFY1	SEMA4D	STYXL2	PRR23D2				SUSD6	OPN1MW
	PEX2		JUND	RWDD2B	SEMA4F	SUCLG2	PRR29				SUV39H1	OPN3
	PEX26		JUP	S100Z	SEMA4G	SUCO	PRR3				SVOP	OPRD1
	PEX5		KANK4	SACM1L	SEMA5A	SUMO2	PRSS12				SWT1	OPRL1
	PEX5L		KANSL2	SAMD4A	SENP5	SUPT4H1	PRSS16				SYAP1	OR10A2
	PFKFB3		KANSL3	SAMD8	SENP6	SUV39H1	PRSS36				SYN2	OR10D3
	PFN2		KAT2B	SAMD9L	SEPHS1	SV2B	PRTG				SYN3	OR10H5
	PGAP2		KAT6A	SAR1A	SEPTIN10	SV2C	PSD4				SYNPO2	OR12D3
	PGAP3		KAT7	SART1	SEPTIN11	SVIP	PSMA4				SYPL1	OR13A1
	PGBD1		KATNBL1	SATB1	SEPTIN14	SYAP1	PSMA5				SYT10	OR14I1
	PGF		KAZN	SAV1	SEPTIN2	SYDE1	PSMC3IP				SYT14	OR1B1
	PGM3		KBTBD13	SBF1	SEPTIN3	SYN2	PSMD3				SYT2	OR1S1
	PGR		KBTBD2	SBNO1	SEPTIN5	SYN3	PSME3				SYT9	OR2A14
	PHACTR1		KCNA6	SCAMP4	SEPTIN8	SYNDIG1L	PSRC1				SZRD1	OR2C1
	PHB		KCNA7	SCAPER	SERAC1	SYNE3	PTAFR				TACR2	OR2F1
	PHF20		KCNAB1	SCD5	SERF1B	SYNGR1	PTAR1				TADA2B	OR2G6
	PHF20L1		KCNB1	SCG3	SERF2	SYP	PTCHD1				TAF7	OR2L3
	PHF24		KCNC1	SCIN	SERINC3	SYPL2	PTGES3				TAF7L	OR2M4
	PHF3		KCNC4	SCN1A	SERPINA1	SYT12	PTGIS				TAFA2	OR2T10
	PHF5A		KCND3	SCN1B	SERPINA10	SYT14	PTGR1				TAGLN	OR2T12
	PHF6		KCNE1	SCN2B	SERPINA7	SYT16	PTH1R				TAMM41	OR2T29
	PHF8		KCNE1B	SCO1	SERPINB1	SYT2	PTPMT1				TARS1	OR2T5
	PHKG2		KCNH1	SCUBE2	SERPINE1	SYT5	PTPN14				TARS2	OR2T7
	PHLDA2		KCNIP2	SCYL2	SERPING1	SYT6	PTPN22				TBC1D13	OR2V2
	PHLDB1		KCNJ1	SDC4	SERTAD2	SYT7	PTPN3				TBC1D16	OR3A2
	PHLPP2		KCNJ10	SDHAF2	SESN3	SYT9	PTPN7				TBC1D32	OR3A3
	PHOSPHO1		KCNJ11	SDHC	SETD1B	SYTL4	PTPN9				TBCE	OR4D9
	PHYHIP		KCNJ13	SDR16C5	SETD2	SZRD1	PTPRB				TBCK	OR4K13
	PI4K2B		KCNJ2	SEC14L6	SETD4	TAB3	PTPRD				TBPL1	OR4K2
	PIF1		KCNJ3	SEC22A	SFMBT2	TACR1	PTPRM				TCAF1	OR4M1
	PIGM		KCNJ5	SEC22B	SFT2D2	TADA3	PTPRR				TCAF2	OR51E1
	PIGN		KCNJ8	SEC22C	SFXN3	TAF1C	PTPRS				TCAIM	OR51M1
	PIGV		KCNJ9	SELE	SGCD	TANC2	PTRH1				TCEAL1	OR52A1
	PIK3AP1		KCNK10	SELENOK	SGMS2	TAOK2	PUDP				TCF12	OR5AN1
	PIK3C2B		KCNK15	SELENOS	SGSM2	TBC1D30	PURA				TCF7	OR5H14
	PIK3CB		KCNK9	SEMA3E	SGTB	TBCE	PURB				TCL1A	OR6B1
	PIK3R1		KCNMB4	SEMA4D	SH2B3	TBCK	PVR				TCP11	OR6J1
	PIK3R3		KCNN3	SEMA5A	SH2D1B	TBL1X	PXDC1				TCTA	OR6N1
	PIKFYVE		KCNQ2	SEMA6D	SH2D4B	TBL3	PXMP4				TCTN2	OR6Y1
	PIN4		KCNQ3	SENP8	SH3GL2	TBX4	PYCR1				TDRP	OR8B8
	PIP4K2C		KCNQ4	SEPTIN14	SH3GLB1	TCAP	PYGO2				TEKT1	OR9K2
	PIP4P2		KCNQ5	SEPTIN3	SH3KBP1	TCERG1	PYM1				TENM3	ORAI2
	PIP5K1B		KCNRG	SERF1A	SH3TC2	TCF23	PYROXD1				TENT5B	ORC2
	PIR		KCNS1	SERF1B	SHC1	TCF3	QRFPR				TESMIN	ORMDL2
	PITPNA		KCNS2	SERPINA10	SHE	TCIM	QSOX2				TET3	ORMDL3
	PITPNC1		KCNT2	SERPINA9	SHISA4	TCP10L	QTRT1				TEX261	OSBP2
	PKIA		KCTD10	SERPINB12	SHISA7	TEAD2	RAB10				TF	OST4
	PKIG		KCTD14	SERPINB8	SHISAL1	TEKT2	RAB11A				TFCP2	OSTN
	PKLR		KCTD15	SERTM2	SHLD1	TENT4A	RAB11FIP1				TFDP2	OTOP2
	PKP1		KCTD16	SESN1	SHOC2	TENT5C	RAB15				TFG	OTOR
	PLA2G2D		KCTD20	SESTD1	SIAH3	TEPP	RAB18				TFR2	OTUD7B
	PLA2G4A		KCTD3	SETD4	SIGLEC12	TFAP2B	RAB23				TGFA	OTULINL
	PLA2R1		KCTD5	SETD6	SIGLEC7	TFE3	RAB26				TGFBR1	OTX2
	PLAG1		KDELR3	SETD7	SIM2	TGFBR3	RAB27A				TGFBR2	P2RX6
	PLCB2		KDM3B	SF3B1	SINHCAF	THAP6	RAB29				TGIF1	P2RY1
	PLCB4		KDM4E	SFMBT2	SIPA1L1	THEM5	RAB30				THAP2	P2RY14
	PLCD1		KDM5D	SFT2D2	SIRPG	THOC1	RAB3B				THAP6	P4HA3
	PLCH1		KDM6B	SFT2D3	SIRT3	THUMPD1	RAB3C				THEM4	PABPN1
	PLD5		KEAP1	SGCZ	SIX1	THUMPD2	RAB3IL1				THNSL2	PADI1
	PLEK2		KHDC3L	SGIP1	SIX4	TIFAB	RAB3IP				THOC3	PAFAH1B1
	PLEKHD1		KHK	SGPL1	SKOR2	TIMM13	RAB4A				THOP1	PAH
	PLEKHJ1		KIAA0040	SGPP2	SKP1	TIMM8A	RAB6B				THRB	PAK6
	PLEKHM3		KIAA0319	SGSM1	SLA2	TIMM8B	RAB7A				THSD4	PALLD
	PLEKHO1		KIAA0319L	SGTB	SLAMF1	TIMP3	RAB9A				THY1	PALM2AKAP2
	PLIN3		KIAA0408	SH2D1B	SLC12A5	TINF2	RABIF				TIAM1	PANX2
	PLIN4		KIAA0753	SH3GLB1	SLC16A10	TIPARP	RABL2B				TICAM2	PAQR5
	PLK2		KIAA0825	SH3PXD2A	SLC16A7	TIPRL	RAD23A				TIFAB	PAQR6
	PLOD3		KIAA0930	SH3PXD2B	SLC17A6	TJAP1	RAD23B				TIGIT	PARD3
	PLPP4		KIAA1143	SHFL	SLC17A7	TJP2	RAD50				TIMM17B	PARVA
	PLPPR4		KIAA1191	SHISA9	SLC17A8	TK2	RAD54L2				TIMM23B	PATE1
	PLSCR4		KIAA1210	SHOX	SLC19A1	TLCD3A	RAF1				TIMMDC1	PATE2
	PLXDC1		KIAA1328	SHROOM3	SLC19A3	TLE4	RAI2				TIMP3	PATZ1
	PLXNB1		KIAA1522	SIAE	SLC24A3	TLNRD1	RALGPS1				TLCD2	PAX1
	PLXND1		KIAA1958	SIAH1	SLC24A4	TLR10	RALGPS2				TLCD3A	PAX5
	PM20D1		KIDINS220	SIGLEC16	SLC25A13	TLR4	RALY				TLE1	PAX7
	PMEPA1		KIF3A	SINHCAF	SLC25A14	TLR6	RAMP2				TLK2	PBOV1
	PMP22		KIF5A	SIPA1L1	SLC25A16	TLR8	RANBP6				TLR6	PBRM1
	PMS2		KIF5C	SIPA1L2	SLC25A20	TM9SF4	RAP1A				TM2D2	PBX1
	PNCK		KIF6	SIX1	SLC25A22	TMBIM4	RAP1B				TM2D3	PC
	PNMA5		KIN	SKP1	SLC25A25	TMCO4	RAP1GAP2				TM4SF18	PCBP4
	PNMA8B		KIT	SLA	SLC25A36	TMED8	RAP1GDS1				TM7SF3	PCDH11Y
	PNPLA1		KL	SLBP	SLC25A39	TMEM106A	RAPGEF3				TM9SF2	PCDH19
	PNPO		KLB	SLC12A6	SLC26A2	TMEM120A	RAPGEF4				TM9SF3	PCDHB1
	PNRC2		KLF12	SLC13A2	SLC27A4	TMEM120B	RAPGEF5				TM9SF4	PCDHGA3
	PODN		KLF13	SLC14A1	SLC28A3	TMEM132B	RARA				TMC2	PCDHGA6
	PODNL1		KLF7	SLC15A2	SLC29A1	TMEM150A	RASAL1				TMC7	PCGF2
	PODXL		KLF8	SLC16A10	SLC29A2	TMEM151A	RASL10B				TMCO5A	PCGF5
	POGK		KLHDC2	SLC16A12	SLC29A3	TMEM174	RASSF1				TMED3	PCNX1
	POGLUT3		KLHDC3	SLC16A14	SLC2A14	TMEM178B	RASSF2				TMED7-TICAM2	PCSK7
	POLDIP3		KLHDC4	SLC16A7	SLC2A6	TMEM183A	RBAK				TMED9	PCYT1B
	POLE3		KLHDC8A	SLC17A5	SLC30A3	TMEM19	RBBP4				TMEM106C	PCYT2
	POLL		KLHDC8B	SLC19A1	SLC30A9	TMEM201	RBBP9				TMEM107	PDCD2
	POLR1C		KLHL17	SLC19A3	SLC34A1	TMEM213	RBFA				TMEM14C	PDCD5
	POLR2J		KLHL3	SLC22A10	SLC34A2	TMEM215	RBFOX1				TMEM154	PDCD6IP
	POLR2M		KLHL31	SLC22A13	SLC35A5	TMEM220	RBM19				TMEM164	PDCD7
	POLR3H		KLHL32	SLC24A2	SLC35C2	TMEM223	RBM23				TMEM167A	PDE1A
	POMT1		KLHL36	SLC25A12	SLC35D2	TMEM229B	RBM28				TMEM169	PDE1B
	POMT2		KLHL38	SLC25A16	SLC35E3	TMEM231	RBM33				TMEM174	PDE2A
	POR		KLHL7	SLC25A3	SLC35G1	TMEM236	RBM41				TMEM182	PDE4D
	PORCN		KLK10	SLC25A30	SLC36A1	TMEM237	RBM8A				TMEM183A	PDE4DIP
	POTED		KLK11	SLC25A34	SLC36A4	TMEM269	RBMS2				TMEM192	PDF
	POTEI		KLLN	SLC25A37	SLC38A4	TMEM33	RBMXL1				TMEM196	PDIA3
	POU2AF1		KLRK1	SLC25A43	SLC38A7	TMEM35A	RBP5				TMEM209	PDK1
	POU2F1		KMO	SLC25A45	SLC38A9	TMEM37	RBP7				TMEM213	PDK2
	POU2F2		KMT2A	SLC25A5	SLC39A10	TMEM39A	RBPJ				TMEM214	PDLIM5
	POU2F3		KMT5A	SLC25A53	SLC39A13	TMEM50A	RBPMS				TMEM222	PDX1
	POU4F2		KNCN	SLC26A4	SLC39A14	TMEM86A	RC3H2				TMEM230	PDXDC1
	POU5F2		KNG1	SLC26A7	SLC3A1	TMEM8B	RCAN1				TMEM241	PDZD4
	PPARGC1B		KNL1	SLC26A8	SLC41A1	TMEM9	RCAN3				TMEM248	PEAR1
	PPCS		KNOP1	SLC28A2	SLC44A5	TMEM9B	RCBTB2				TMEM25	PELI2
	PPFIA2		KPNA6	SLC29A2	SLC45A4	TMPRSS4	RCC2				TMEM255A	PET100
	PPFIBP1		KRR1	SLC2A14	SLC46A1	TMPRSS5	RCHY1				TMEM255B	PEX11B
	PPHLN1		KRT4	SLC30A6	SLC4A8	TMTC4	RDH12				TMEM263	PEX16
	PPIE		KRT40	SLC30A9	SLC5A3	TNF	RDH13				TMEM267	PEX2
	PPIF		KRT5	SLC31A1	SLC5A9	TNFAIP8	RDM1				TMEM272	PEX5L
	PPIP5K2		KRT74	SLC34A1	SLC66A3	TNFAIP8L1	REL				TMEM43	PFKFB2
	PPM1A		KRT77	SLC35A3	SLC6A1	TNFRSF10B	RELA				TMEM47	PFKFB3
	PPM1B		KRT8	SLC35B4	SLC6A11	TNFRSF1B	RELT				TMEM50B	PFN2
	PPM1F		KRT80	SLC35C1	SLC6A17	TNFRSF21	REPS2				TMEM59	PGAM4
	PPP1R12A		KRT81	SLC35D1	SLC6A5	TNFSF4	RETN				TMEM68	PGAP2
	PPP1R12B		KRT83	SLC35E2A	SLC7A1	TNIP1	REX1BD				TMEM72	PGAP6
	PPP1R16B		KRTAP10-11	SLC35E2B	SLC7A8	TNIP2	RFC5				TMEM74B	PGBD4
	PPP1R17		KRTAP10-2	SLC35E3	SLC9A1	TNKS2	RFLNA				TMEM87A	PGM3
[truncated: 2,660 more rows]
